# Supplementary material for: Dominant role of DNA methylation over H3K9me3 for IAP silencing in endoderm
Source: Nat Commun. 2022 Sep 19;13:5447. doi: 10.1038/s41467-022-32978-7 (PMC9485127; doi:10.1038/s41467-022-32978-7)
Supplement: Supplementary file 4 — Supplementary Data 1 [file 41467_2022_32978_MOESM4_ESM.xlsx]

## Sheet: 1.embryonic endoderm_Differenti
gene_id	logbaseMean	log2FoldChange	pvalue (Wald test)	padj (Benhamini-Hochberg)
Taf7l	8.51519	2.97759	9.00253e-42	4.9883e-38
Tuba3a	9.04012	2.90628	7.34468e-58	1.22091e-53
Stag3	9.3132	2.44309	3.70124e-55	3.07628e-51
Gabrr1	7.47391	2.20017	1.21382e-18	8.07095e-16
Mael	6.33918	2.19866	2.48709e-16	1.47653e-13
BC051019	7.04635	2.1934	1.13584e-26	1.71647e-23
Ddx4	8.74083	2.14716	1.63131e-34	3.8739e-31
Akr1c13	8.37557	2.05017	3.04327e-36	8.43138e-33
Stk31	6.81809	1.97025	2.01979e-26	2.79792e-23
Sycp3	7.36893	1.93686	2.14444e-28	4.45587e-25
Rnf17	9.85811	1.92556	6.25245e-37	2.07869e-33
4930447C04Rik	7.76737	1.88001	1.9461e-27	3.23501e-24
Slc25a31	7.57817	1.86135	2.09913e-25	2.49242e-22
3830403N18Rik	7.17176	1.84502	1.18485e-24	1.15858e-21
Zfp558	8.98123	1.83353	4.16846e-28	7.69915e-25
Rbm44	8.13389	1.83015	1.31125e-25	1.67669e-22
Nefm	7.92017	1.79739	1.07366e-24	1.11547e-21
EU599041	6.27172	1.79214	1.77048e-20	1.40146e-17
Piwil2	7.35937	1.79206	1.65164e-24	1.52529e-21
Tex15	9.55654	1.7677	1.14866e-37	4.77355e-34
Dazl	7.04483	1.76572	5.10168e-25	5.65368e-22
AU022751	6.29145	1.6404	6.90336e-20	4.98933e-17
Gm13154	7.20858	1.60836	3.65208e-20	2.75948e-17
Tex19.1	8.89997	1.59474	3.77107e-22	3.13432e-19
Nlrp5	7.43624	1.58022	1.30943e-19	9.06947e-17
Tktl2	5.92996	1.56804	8.89371e-14	3.99568e-11
Cd28	5.95124	1.56397	1.97834e-11	7.47409e-09
Zfp936	5.96671	1.5077	1.1992e-11	4.86204e-09
Dppa4	6.47381	1.49733	3.30667e-18	2.11411e-15
Padi3	7.51447	1.47978	1.36297e-16	8.39133e-14
Ube2l6	8.61536	1.43558	3.6853e-16	2.11244e-13
Akr1c12	6.83549	1.43237	1.23421e-15	6.83876e-13
Ccdc36	6.6028	1.41971	2.9073e-15	1.51025e-12
Nefl	8.51585	1.40373	1.3821e-15	7.41119e-13
2810474O19Rik	11.7008	1.37247	6.11221e-23	5.34754e-20
Stk32b	6.30307	1.36514	1.8782e-14	8.67259e-12
Gpat2	7.29808	1.36418	3.24666e-15	1.63543e-12
Gm1110	5.89043	1.33482	3.62154e-11	1.3378e-08
Dhrs7	8.79266	1.22927	1.43079e-14	6.79544e-12
Gas6	10.424	1.21144	2.51166e-13	1.09872e-10
Plb1	6.37017	1.18947	3.34173e-12	1.38874e-09
Trim9	5.76102	1.18614	1.00523e-12	4.28461e-10
Naip5	5.43639	1.13961	1.70377e-11	6.58646e-09
Ccbl2	7.14107	1.13339	2.40636e-10	7.84332e-08
Aplp1	7.93447	1.09489	1.03669e-09	3.13325e-07
Pgam2	7.38114	1.09129	1.32114e-09	3.78645e-07
Got1l1	6.28787	1.08055	1.08561e-09	3.22006e-07
Sycp2	5.12523	1.07612	5.81966e-09	1.50982e-06
Hormad1	5.08649	1.05803	8.65339e-11	2.99678e-08
Rab6b	8.02157	1.05794	1.10635e-10	3.67817e-08
AW551984	7.89042	1.04342	8.98885e-11	3.04942e-08
Bin2	7.06988	1.03247	3.58611e-09	9.61483e-07
Lrrc3b	6.78364	1.02388	1.13366e-08	2.6542e-06
M1ap	7.95172	1.02257	1.30667e-08	3.01677e-06
Sycp1	6.62496	1.01743	1.34839e-09	3.79902e-07
Gm2373	6.5545	1.01694	1.57242e-11	6.22342e-09
Gm7120	6.36761	1.0062	5.43334e-09	1.43363e-06
Tmprss11a	7.34534	0.991243	2.64822e-08	5.79229e-06
Serpina1b	7.27339	0.990021	1.76177e-08	4.01177e-06
Alas2	7.19678	0.974256	8.69734e-10	2.67733e-07
Pramef12	6.1995	0.966067	1.00567e-07	1.96673e-05
Acad12	6.43081	0.959759	1.08077e-07	2.08903e-05
1700001L05Rik	8.74626	0.959713	7.23738e-08	1.46011e-05
Pik3cd	8.07801	0.93752	6.9015e-08	1.41634e-05
Npc1l1	6.66492	0.933063	1.8886e-08	4.24246e-06
Pnma5	7.6595	0.914479	2.9234e-07	5.46019e-05
Cd55	9.72454	0.906061	1.01187e-08	2.40291e-06
Olfr1372-ps1	6.6861	0.879694	3.82446e-10	1.22258e-07
Hsf2bp	6.38322	0.879583	1.26023e-06	0.000215967
Xlr	4.62067	0.875827	3.70736e-08	7.80095e-06
Crlf2	6.8781	0.874092	6.1983e-07	0.000109611
Itgb3	6.20247	0.86892	1.67018e-06	0.000274886
D1Pas1	5.92248	0.868434	3.19038e-09	8.69404e-07
Zfp809	8.00074	0.868335	5.5993e-08	1.16347e-05
Dmc1	6.16612	0.865978	8.22553e-07	0.00014243
Trim10	4.80315	0.864898	5.25852e-10	1.64929e-07
Usp26	5.15007	0.858739	2.78927e-09	7.72768e-07
Syce1	5.24556	0.854755	4.22622e-07	7.63614e-05
Prr19	4.96539	0.842625	7.28986e-07	0.000127557
Tcfl5	5.81209	0.841159	2.63606e-06	0.000413388
Tex12	4.89322	0.833783	7.00671e-09	1.7384e-06
Plbd1	8.34902	0.810567	4.68412e-06	0.000665505
Gm13152	6.03484	0.809873	8.46514e-06	0.00118249
Uba1y	5.90068	0.805673	8.07406e-11	2.85564e-08
Ulbp1	7.17477	0.804977	8.65591e-06	0.00119653
1700048O20Rik	6.65943	0.804433	9.05986e-06	0.00122441
Rtn4r	5.02265	0.79518	3.68522e-07	6.73181e-05
Nat8l	6.285	0.79391	1.13803e-05	0.00151339
Zfp318	9.23475	0.788977	5.90376e-09	1.50982e-06
Zfp934	7.64439	0.787752	4.61916e-06	0.000661933
BC021767	6.57545	0.776861	1.70606e-05	0.00214847
Dppa2	4.57245	0.774196	9.53351e-08	1.88661e-05
2410076I21Rik	5.28822	0.768354	1.27689e-05	0.00165827
2610305D13Rik	8.57771	0.754162	2.48534e-05	0.00299375
Mpv17l	7.52677	0.747574	2.81649e-05	0.00334332
Nlrc4	5.27413	0.745832	2.77636e-08	5.91685e-06
Rasd2	5.58665	0.740424	4.41166e-06	0.00064329
Kng2	4.40276	0.739663	1.27583e-06	0.00021641
Atf7ip2	8.10582	0.736473	1.23458e-05	0.00162876
Aebp1	8.09952	0.729419	3.75237e-06	0.000561942
Dennd2c	6.36625	0.718747	7.51148e-05	0.00785304
Gm3604	7.2139	0.716711	5.79695e-05	0.00633965
Zcwpw1	7.94901	0.716492	5.19461e-05	0.00575667
Tnfrsf1b	6.59685	0.711637	7.20374e-05	0.00762725
Zar1	4.65057	0.711541	3.24709e-07	5.99738e-05
Pcdhga12	7.07787	0.711465	4.52374e-05	0.00511552
4933406J08Rik	4.06623	0.711443	2.70041e-08	5.82974e-06
Tdrd5	7.33787	0.708687	8.63009e-05	0.00885543
Fcgr3	7.38973	0.708037	8.97838e-05	0.00904531
Ccdc172	4.53362	0.707535	1.68585e-07	3.18454e-05
Serf1	8.8951	0.693322	9.54142e-06	0.00127909
Mettl20	8.1568	0.692949	1.64843e-05	0.00209174
Slc6a15	7.53699	0.689872	6.22725e-05	0.00667842
Arl14epl	4.20818	0.685437	1.95269e-08	4.32795e-06
Atf7ip	10.7607	0.681415	1.10415e-09	3.22006e-07
Gm5595	7.56475	0.680558	3.34966e-05	0.00386676
Myo5b	9.09482	0.680367	8.7192e-05	0.00889198
Cdyl2	7.29082	0.672503	9.56867e-05	0.00946786
S100a11	9.55171	0.668121	2.50059e-06	0.000395879
Ccnb1ip1	4.46209	0.6605	4.31025e-07	7.70423e-05
Meg3	12.1686	0.654111	9.06793e-09	2.21671e-06
Zfy1	3.91095	0.632039	3.08794e-06	0.000475285
Sh3gl3	4.65948	0.623752	8.08871e-05	0.00835147
Gstp2	4.31749	0.617717	4.15382e-06	0.000611052
C4b	3.92767	0.604488	3.49669e-06	0.000533261
Alpk2	5.73227	0.600568	2.08588e-06	0.000339937
Hdc	4.46151	0.595955	9.47654e-05	0.00943284
Ptpn20	4.03725	0.590405	1.32981e-05	0.0017136
Tex101	4.09743	0.586417	2.34519e-06	0.000374846
Gm13247	4.84603	0.584956	9.25165e-05	0.00926447
Fkbp6	7.67214	0.582219	6.36087e-09	1.60207e-06
Chac1	5.73759	0.579249	2.46856e-05	0.00299375
Mctp1	4.9081	0.571962	5.92987e-05	0.00644263
Ccdc11	4.4841	0.566961	6.20775e-05	0.00667842
Gm5868	4.32859	0.566464	5.98349e-06	0.000842911
Slc25a37	9.22729	0.56527	5.29103e-05	0.00582469
Syce2	9.54873	0.549958	2.50585e-05	0.00299674
Khdc1b	4.73913	0.545832	9.71218e-09	2.33979e-06
Tmod1	5.79617	0.541223	1.86847e-05	0.00231788
Gata4	9.60007	0.540797	1.54948e-05	0.0019813
Speer7-ps1	3.72621	0.539969	2.85405e-05	0.00334332
Zfp534	3.64689	0.536303	3.09266e-05	0.00359505
Clca4	4.0596	0.534491	1.8146e-05	0.00226798
Mug1	4.09068	0.533545	3.5399e-06	0.000534943
Fam208a	9.35489	0.533336	8.90099e-05	0.00902202
Klf1	4.37481	0.526464	9.96786e-05	0.00980448
Nlrp4c	3.8436	0.521285	2.30079e-05	0.0028122
Snca	4.5364	0.517301	8.81111e-06	0.00120055
Gm2381	4.93028	0.510136	6.6904e-05	0.00712913
Ermap	5.8383	0.494202	7.61321e-05	0.00790965
Casp1	3.85001	0.47588	3.38789e-05	0.00388392
Klk1b24	3.49975	0.461509	1.59538e-06	0.000265199
1700029P11Rik	3.43952	0.447937	2.19975e-06	0.000355014
Gfi1b	3.76135	0.447913	7.44344e-05	0.00783116
2010005H15Rik	3.59452	0.444326	1.46116e-06	0.000245342
Hemgn	4.43891	0.433548	1.15584e-07	2.20845e-05
Csf2rb	5.08575	0.431709	2.2428e-05	0.00276164
Cd209c	3.51075	0.418924	4.65207e-05	0.00522509
Grp	4.24959	0.415259	3.79003e-05	0.00431518
Rhag	4.32537	0.391119	2.856e-05	0.00334332
Mmp12	6.9149	0.391084	7.29044e-08	1.46011e-05
C920009B18Rik	3.31211	0.387843	0.000100417	0.00981901
Slc22a13	3.12205	0.373865	1.25749e-05	0.00164592
Mov10l1	6.74933	0.371727	3.96721e-06	0.000588811
Cd22	6.87551	0.166254	4.95484e-05	0.00552781
Tuba3b	7.04826	0.131201	4.46173e-06	0.000644933
Wfdc2	10.1104	-0.484007	8.70964e-06	0.00119653
Rbp1	10.5244	-0.589723	3.04953e-06	0.00047376
Setdb1	10.1712	-0.726911	7.42158e-11	2.68193e-08
Nepn	11.6126	-1.17503	5.49606e-15	2.68709e-12
