# Supplementary material for: Dominant role of DNA methylation over H3K9me3 for IAP silencing in endoderm
Source: Nat Commun. 2022 Sep 19;13:5447. doi: 10.1038/s41467-022-32978-7 (PMC9485127; doi:10.1038/s41467-022-32978-7)
Supplement: Supplementary file 5 — Supplementary Data 2 [file 41467_2022_32978_MOESM5_ESM.xlsx]

## Sheet: ERVs
RepeatID	logbaseMean	log2FoldChange	pvalue (Wald test)	padj (Benjamini-Hochberg)
MMERVK10C-int|LTR|ERVK	12.6952	3.87685	7.77788e-81	2.45003e-78
RLTR10C|LTR|ERVK	11.1918	3.83435	3.46374e-84	2.18216e-81
MURVY-int|LTR|ERV1	6.73685	2.7443	2.35674e-23	4.94915e-21
IAPEy-int|LTR|ERVK	5.70215	2.63731	3.16853e-12	1.24761e-10
RLTR1F_Mm|LTR|ERVK	4.39438	2.58032	5.33341e-08	1.24446e-06
RLTR10B2|LTR|ERVK	7.73262	2.2554	1.9773e-17	1.77957e-15
ERVB4_3-I_MM-int|LTR|ERVK	4.00052	2.12492	1.26404e-05	0.000221098
IAP-d-int|LTR|ERVK	7.81501	2.11967	1.28387e-21	2.0221e-19
IAPLTR4_I|LTR|ERVK	3.80822	2.04947	1.03784e-05	0.000186811
IAPEY3-int|LTR|ERVK	7.78391	1.93957	3.55448e-14	1.8661e-12
RLTR50B|LTR|ERVK	5.01453	1.92238	9.11327e-08	2.05049e-06
IAPEz-int|LTR|ERVK	13.6024	1.91781	4.46924e-16	3.51953e-14
IAPLTR1_Mm|LTR|ERVK	10.2875	1.88578	1.57934e-15	1.10554e-13
MMERVK9C_I-int|LTR|ERVK	8.7664	1.82935	7.45476e-18	7.8275e-16
IAPLTR3-int|LTR|ERVK	5.66603	1.82488	2.54879e-08	6.69057e-07
RLTR1B|LTR|ERV1	8.74041	1.78012	3.00198e-20	3.78249e-18
RLTR1D2_MM|LTR|ERV1	5.71694	1.74711	1.55976e-09	4.74732e-08
IAPLTR2_Mm|LTR|ERVK	8.83472	1.73898	2.06927e-15	1.30364e-13
RLTR46A|LTR|ERVK	4.15492	1.71169	3.72052e-05	0.000585982
ERVB4_3-LTR_MM|LTR|ERVK	3.65805	1.68502	0.000283378	0.00396729
RLTR46A2|LTR|ERVK	4.33924	1.66127	2.95542e-05	0.000477414
RLTR10-int|LTR|ERVK	8.46632	1.60852	5.4521e-14	2.64217e-12
MuRRS4-int|LTR|ERV1	8.05623	1.56105	3.23559e-15	1.85311e-13
MMERGLN_LTR|LTR|ERV1	7.7064	1.27463	6.78733e-11	2.37556e-09
MMERVK10D3_I-int|LTR|ERVK	7.63397	1.23177	1.58244e-09	4.74732e-08
RMER16_Mm|LTR|ERVK	6.94051	1.22638	4.57582e-08	1.10876e-06
MMERGLN-int|LTR|ERV1	12.3862	1.2243	4.72156e-11	1.74976e-09
RLTR10D2|LTR|ERVK	5.55041	1.21841	2.35219e-05	0.000389968
IAPLTR2a2_Mm|LTR|ERVK	7.30719	1.2108	7.06642e-09	2.02357e-07
RLTR13D6|LTR|ERVK	7.23065	1.19132	1.32625e-10	4.39758e-09
MMVL30-int|LTR|ERV1	8.97328	1.1674	2.0665e-13	9.29925e-12
RLTR1D|LTR|ERV1	6.86751	1.1654	2.28929e-08	6.27065e-07
LTRIS4A|LTR|ERV1	5.55389	1.11589	6.06803e-05	0.000932405
IAPLTR1a_Mm|LTR|ERVK	9.70782	1.10403	6.32954e-07	1.3292e-05
ERVB4_2-I_MM-int|LTR|ERVK	5.36262	1.09021	0.000136564	0.00200083
ETnERV2-int|LTR|ERVK	7.8683	1.06297	2.7715e-06	5.45639e-05
ERVB4_1B-I_MM-int|LTR|ERVK	7.18892	1.02739	3.87759e-06	7.40268e-05

## Sheet: LINEs
RepeatID	logbaseMean	log2FoldChange	pvalue (Wald test)	padj (Benjamini-Hochberg)
L1Md_T|LINE|L1	12.1586	1.14478	7.67279e-59	1.21997e-56
