# Supplementary material for: Dominant role of DNA methylation over H3K9me3 for IAP silencing in endoderm
Source: Nat Commun. 2022 Sep 19;13:5447. doi: 10.1038/s41467-022-32978-7 (PMC9485127; doi:10.1038/s41467-022-32978-7)
Supplement: Supplementary file 6 — Supplementary Data 3 [file 41467_2022_32978_MOESM6_ESM.xlsx]

## Sheet: XEN cells
gene_id	logbaseMean	log2FoldChange	pvalue (Wald test)	padj (Benjamini-Hochberg)
Gabrr1	6.51013	8.46057	1.41794e-16	2.38848e-14
Gm1110	5.88629	8.02595	1.5414e-20	3.69795e-18
Cd22	7.52795	7.9703	1.42271e-36	9.38636e-34
Plb1	8.21651	7.96967	2.57715e-56	4.53407e-53
Mctp1	6.87895	7.73121	4.14531e-40	3.28184e-37
Pnliprp2	7.04496	7.6476	1.38107e-32	6.62662e-30
Tuba3a	8.63494	7.4411	3.7267e-62	8.42979e-59
Tuba3b	5.49374	7.39905	1.42189e-11	1.29392e-09
Nlrp4c	6.4666	7.26236	1.62678e-36	1.03034e-33
Slc44a5	5.1297	7.01465	3.38336e-12	3.32746e-10
Zfp558	8.85736	6.81113	2.58724e-100	4.09664e-96
Dpep1	4.11294	6.77129	7.66925e-10	5.18953e-08
Slc22a13	6.31524	6.72327	3.44331e-31	1.51448e-28
BC051019	7.24593	6.71761	4.22888e-53	5.58e-50
Tsga8	5.67118	6.24999	1.48174e-10	1.0862e-08
Slc38a11	3.28126	6.15318	7.55554e-07	2.62933e-05
Olfr1372-ps1	4.61527	6.06375	2.02261e-13	2.40797e-11
Bglap3	5.32699	5.95613	6.59545e-20	1.47088e-17
Asb12	3.10352	5.86823	6.41344e-07	2.30273e-05
Cd28	7.7324	5.82552	3.93322e-70	2.07595e-66
Megf11	6.90927	5.72718	1.58221e-27	5.44624e-25
Serpinb1c	3.97201	5.70847	7.34089e-08	3.31156e-06
St8sia6	5.25677	5.62189	1.21336e-19	2.63183e-17
Dpep3	4.70205	5.23838	5.44835e-14	7.01375e-12
Slc22a13b-ps	6.21649	5.11343	2.90021e-36	1.70081e-33
Emilin2	8.78464	5.08472	1.1958e-37	8.60651e-35
Gm5635	3.45927	5.06128	7.6401e-07	2.65293e-05
Zar1	6.49141	5.03255	2.40461e-31	1.11984e-28
Tmem158	9.00973	5.02773	8.20327e-49	8.65937e-46
4930428D18Rik	3.69821	4.93326	7.1645e-09	4.02279e-07
Btbd18	6.08409	4.90205	4.93038e-43	4.33709e-40
Wdr17	4.17061	4.87912	5.28938e-11	4.36209e-09
Neurog1	3.76442	4.84002	6.23271e-08	2.86054e-06
Slc47a1	4.87417	4.8281	1.36048e-07	5.60985e-06
Tex101	3.75766	4.82223	3.4681e-10	2.4085e-08
Angptl6	7.48717	4.80612	1.27727e-48	1.26401e-45
Ccdc172	3.56301	4.79893	2.76739e-09	1.72515e-07
Tgm3	4.0335	4.63284	6.12669e-06	0.000177849
Acaa1b	7.49089	4.62571	3.07926e-52	3.48264e-49
Cldn10	5.63479	4.59722	1.6666e-13	2.01443e-11
St6gal2	3.27301	4.59719	2.53294e-06	7.98934e-05
Gria4	4.82052	4.59428	1.37068e-11	1.25452e-09
Duoxa2	4.18007	4.58421	3.30934e-10	2.30838e-08
1700029P11Rik	6.58846	4.57866	4.81645e-20	1.10527e-17
Fkbp6	5.63976	4.54641	6.27911e-29	2.36723e-26
5330417C22Rik	3.74821	4.52813	1.57212e-05	0.000402798
Ptchd3	2.63531	4.5089	5.55054e-05	0.00119737
Ulbp1	5.67354	4.35695	1.63487e-24	4.79381e-22
Gm6682	5.60201	4.30457	8.13363e-12	7.66595e-10
F5	7.83809	4.30366	2.26315e-16	3.68281e-14
C130060K24Rik	3.05549	4.29382	7.07727e-06	0.000200827
Cyp2t4	1.87625	4.26486	6.77033e-05	0.00141427
Agmat	2.83075	4.22476	7.63396e-05	0.00156982
Sbspon	3.45491	4.22335	1.81164e-05	0.00045174
Gm4349	3.821	4.21177	5.6641e-06	0.000166084
Gstp2	6.5189	4.18031	9.1272e-34	4.98345e-31
Gpat2	6.19781	4.13565	3.3608e-23	9.01948e-21
Pla2g5	6.89273	4.11979	1.04766e-16	1.78372e-14
Fam19a1	3.31102	4.10894	1.5039e-05	0.000388462
Gm5476	2.3995	4.10725	0.000234545	0.00404551
Tmem215	4.49206	4.0853	7.15975e-11	5.75469e-09
Tomm20l	2.72259	4.08454	1.70351e-05	0.000428148
Kcnf1	7.37989	4.01751	5.54541e-16	8.7806e-14
Mag	2.25154	4.00488	8.77721e-05	0.00177042
Gucy1b3	4.01668	4.00467	9.53554e-06	0.000261221
Nr2f1	2.27303	3.97884	0.00064044	0.00938956
C530008M17Rik	7.68884	3.97735	1.93581e-25	6.01011e-23
Reg1	5.50142	3.94568	2.8497e-18	5.57063e-16
A230065H16Rik	2.14607	3.9443	0.0002192	0.00381714
C630028M04Rik	3.28789	3.91773	6.96848e-07	2.45744e-05
Ceacam10	2.9591	3.8943	3.11846e-05	0.000721896
Rdm1	9.77017	3.88059	1.42818e-62	4.52277e-59
Rsph4a	4.66838	3.87391	2.00839e-11	1.77659e-09
H19	9.80087	3.85677	2.04398e-08	1.03401e-06
Tex12	2.82626	3.83858	2.51044e-05	0.000605027
Akr1c21	3.8898	3.82997	1.11792e-08	6.02078e-07
Zfp600	5.27414	3.82946	1.25495e-07	5.21546e-06
Gm5868	4.96468	3.82391	1.16673e-07	4.91329e-06
Gm4961	6.75352	3.81657	1.48225e-33	7.33435e-31
Fzd1	7.56125	3.81143	7.46133e-30	3.0293e-27
Rassf4	7.93354	3.79075	2.44346e-24	6.9089e-22
Gc	6.35868	3.78973	2.11413e-28	7.78491e-26
Il6	3.56311	3.73668	4.98363e-07	1.84803e-05
Pilrb2	7.932	3.71143	1.0574e-05	0.00028768
Snrpn	3.08237	3.66516	2.69882e-06	8.41204e-05
Rbm44	6.34251	3.6613	2.02143e-09	1.29584e-07
Fibcd1	2.62259	3.6606	0.000289018	0.00483754
Nr3c2	5.25888	3.63969	4.76585e-16	7.62248e-14
Lat	6.02745	3.63022	8.21812e-08	3.6146e-06
2410088K16Rik	4.47752	3.6227	2.20496e-10	1.57844e-08
Rragd	10.2463	3.61674	9.34271e-23	2.46554e-20
Topaz1	2.541	3.61475	0.000283227	0.00475066
AU022751	4.61908	3.61179	2.08023e-09	1.32816e-07
Ltk	6.00376	3.60526	1.61764e-19	3.4613e-17
Sycp3	7.79927	3.60005	1.26318e-06	4.24343e-05
Slc25a21	4.90642	3.59569	2.56928e-12	2.59121e-10
C330024D21Rik	5.18616	3.57279	2.73765e-17	4.87055e-15
Tmem87a	9.11625	3.54372	1.43526e-65	5.68149e-62
Padi3	7.67867	3.53928	2.2918e-36	1.39571e-33
Tmem74	2.75705	3.53643	0.000241224	0.00413369
Mov10l1	6.93021	3.51094	1.57304e-22	4.0832e-20
Tdrd9	2.65353	3.49141	0.000608664	0.00901283
Gareml	6.73872	3.48911	4.31155e-14	5.7369e-12
Duox2	2.4456	3.48683	0.000595901	0.00889303
Cxcl14	5.87812	3.48345	4.59781e-17	8.08908e-15
Tmprss12	4.81428	3.47846	7.44996e-18	1.3878e-15
Cox7b2	3.82028	3.47756	1.48459e-08	7.86188e-07
Tnfaip8l3	3.82885	3.46889	2.74123e-09	1.72087e-07
Sycp1	6.70551	3.46314	1.95527e-24	5.62905e-22
Adamts20	4.01805	3.4471	4.00941e-08	1.88383e-06
Cd209d	4.97344	3.44111	7.4551e-11	5.93186e-09
Cd6	4.50904	3.39831	9.11544e-05	0.00182282
Prr16	3.59787	3.39207	4.23689e-05	0.000950239
Eya2	7.76166	3.38726	6.11812e-05	0.00130558
Syde2	9.91632	3.38181	1.41116e-37	9.71492e-35
Speer7-ps1	3.09316	3.36769	3.05812e-05	0.000712092
Plbd1	8.62866	3.36644	9.94407e-34	5.07917e-31
Tex11	6.8537	3.34607	2.96503e-20	6.90416e-18
Lmo1	3.78688	3.31282	0.000159317	0.00292988
Col26a1	4.22249	3.3108	4.7538e-05	0.00104689
Slc25a31	5.49134	3.2955	9.04589e-12	8.4753e-10
Grin2c	4.93708	3.27626	0.000174047	0.00315677
Gpr150	3.30081	3.23761	2.57803e-06	8.11542e-05
Pnlip	3.52013	3.23161	0.000646179	0.00945619
Reg2	6.32872	3.21217	2.94819e-29	1.13858e-26
2810474O19Rik	12.1708	3.21071	1.16527e-86	9.22546e-83
Mael	6.85389	3.20325	9.02171e-11	7.03693e-09
Bin2	8.32366	3.19805	2.46293e-28	8.86318e-26
Tm6sf1	7.87853	3.1869	1.51662e-14	2.10651e-12
Apoh	2.81394	3.1856	0.000521272	0.00795166
Rhbdl2	3.43664	3.18345	1.51051e-05	0.000389535
4933416C03Rik	2.75004	3.1741	0.000249466	0.00425652
Them5	4.53113	3.17055	1.96476e-07	7.85606e-06
Zfp872	5.31854	3.17031	3.04145e-14	4.1161e-12
Acot1	6.14142	3.17015	1.08268e-08	5.85089e-07
Sectm1a	4.94051	3.16968	4.97506e-12	4.77424e-10
Tcfl5	8.17951	3.13158	5.37414e-13	6.03504e-11
Tescl	3.37526	3.11899	2.04695e-05	0.000503131
Sec1	6.74655	3.11303	6.11905e-25	1.82809e-22
Scml2	5.78	3.10698	4.66068e-15	6.962e-13
Gm10324	3.55881	3.08033	6.73051e-05	0.0014078
Pxt1	3.95023	3.07802	5.67093e-07	2.07375e-05
Dock2	4.35602	3.07629	5.1013e-08	2.37571e-06
BC052688	7.31966	3.04867	7.15741e-24	1.9798e-21
Scn3a	5.84637	3.0451	2.03817e-08	1.03401e-06
Adcy1	6.15246	3.04058	1.97952e-08	1.00784e-06
Grm4	5.38513	3.04028	1.24975e-11	1.1505e-09
Kcnk12	4.93396	3.03444	1.6852e-06	5.52454e-05
Zfp534	6.7334	3.02605	2.27937e-16	3.68281e-14
Entpd3	5.45508	3.02315	9.18782e-17	1.5813e-14
Nuggc	3.60718	3.02164	8.57778e-06	0.000237034
Tmem56	4.27131	3.01971	3.96515e-06	0.000119817
2310040G24Rik	4.12435	3.00911	5.46215e-05	0.00118476
2410076I21Rik	5.40124	2.99899	2.1646e-08	1.08807e-06
M1ap	6.15285	2.99337	6.25069e-16	9.70328e-14
Csrnp2	9.17048	2.99277	3.93866e-48	3.66852e-45
Tmem117	3.14604	2.98567	1.58275e-05	0.000404867
Gm10336	6.49557	2.97775	2.31534e-13	2.73591e-11
Plekhg4	4.776	2.97739	7.00959e-06	0.000199264
H60b	5.02162	2.97161	8.49007e-09	4.68403e-07
Rln3	6.47598	2.96695	3.87202e-07	1.45975e-05
Clca4	5.6273	2.95705	1.69484e-12	1.73136e-10
Tbxa2r	4.72994	2.93467	1.75995e-08	9.1069e-07
Sidt1	5.23135	2.93333	7.23421e-08	3.27275e-06
Abo	3.55046	2.9311	0.000127174	0.00242318
Mtus2	5.6395	2.92993	7.91539e-11	6.26662e-09
Fut9	7.56838	2.92625	5.71019e-11	4.68472e-09
Ccnb1ip1	4.95592	2.91629	7.71387e-09	4.28566e-07
Gpm6a	5.92997	2.91585	1.20303e-10	9.11426e-09
BC068157	7.19086	2.91279	4.86867e-10	3.33725e-08
Tlx1	6.48547	2.89815	0.000401916	0.00632598
Zfp37	9.91842	2.89707	5.15704e-42	4.29771e-39
Slc2a10	6.89653	2.89509	6.98888e-17	1.21606e-14
2410141K09Rik	4.69535	2.88947	2.20966e-06	7.05397e-05
Best3	3.15533	2.87617	0.000464895	0.00719456
Sh3gl3	6.79275	2.86708	1.31807e-25	4.17407e-23
Hormad1	5.55279	2.8652	6.41309e-09	3.68962e-07
Gm13034	3.40983	2.83476	0.000205253	0.0036151
Gm13247	7.74	2.82495	7.32946e-13	8.05935e-11
1810041L15Rik	5.16401	2.80889	1.4689e-11	1.31404e-09
Ano4	4.61946	2.79259	1.5907e-06	5.24731e-05
4933406J08Rik	3.27831	2.78529	0.000121562	0.00233472
Prkar2b	7.02322	2.7559	1.21863e-10	9.18845e-09
Defb36	6.56673	2.75455	0.000142373	0.00266469
Cd79a	4.10532	2.7537	1.40834e-05	0.000368589
Pnma5	6.93239	2.7521	4.63893e-10	3.1936e-08
Rtn4r	7.65895	2.7503	1.42241e-06	4.75155e-05
Akr1c13	8.40823	2.74999	1.25402e-14	1.75718e-12
Ankrd6	8.57572	2.7385	9.66316e-30	3.82516e-27
Stk31	7.26093	2.72568	9.48448e-09	5.16073e-07
Acyp2	4.97086	2.72065	1.66851e-08	8.74808e-07
Rasgrf2	5.45147	2.70974	1.56728e-09	1.01706e-07
Tfpi2	4.51595	2.7044	2.24613e-06	7.11304e-05
Fhit	4.98743	2.67879	9.49161e-10	6.36822e-08
Sema4a	6.84478	2.66142	3.96179e-13	4.51303e-11
4930433N12Rik	2.99263	2.66121	0.000497513	0.00761122
Sycp2	3.80225	2.65216	0.000273634	0.00462403
Ksr2	3.56771	2.65207	4.50621e-05	0.00100332
Mest	11.9038	2.64894	7.27362e-28	2.55934e-25
Tmem176a	5.54192	2.63468	3.07707e-05	0.000715452
Runx3	4.91783	2.63296	1.63489e-06	5.38189e-05
Ccdc85a	6.52186	2.63168	4.72763e-08	2.21471e-06
Mfn1	11.468	2.62521	6.60176e-56	1.04532e-52
3830403N18Rik	5.19022	2.62513	6.73486e-07	2.38568e-05
BC021767	4.26009	2.61638	0.00012155	0.00233472
Prr19	6.44307	2.61485	7.86434e-07	2.71294e-05
Gm128	4.98102	2.60974	9.12752e-08	3.92731e-06
Pirt	4.67068	2.60328	5.79603e-05	0.00124524
H2-T23	7.57377	2.59481	8.85431e-05	0.0017837
Slc2a12	4.68846	2.59423	0.000473882	0.00730618
Amigo2	6.60997	2.59191	1.45137e-10	1.06888e-08
Serpinb6b	5.05612	2.58868	4.51944e-06	0.000134766
Fam159b	8.28035	2.58072	4.89332e-12	4.72444e-10
Pcdhga12	5.45785	2.57896	1.26e-12	1.31255e-10
D1Pas1	7.19497	2.56572	4.2232e-09	2.5234e-07
Sec14l4	9.09459	2.55849	3.97534e-06	0.000119896
Klhdc7a	4.96872	2.54022	2.73314e-06	8.4856e-05
Catsperg1	4.29311	2.53976	3.9364e-05	0.000889144
Tktl2	4.18798	2.53919	0.000199949	0.00354138
Apobec2	8.43554	2.5387	1.4306e-10	1.05851e-08
Pkd1l2	7.09583	2.53629	2.93416e-07	1.14432e-05
Elovl2	6.79659	2.53226	6.1732e-12	5.88834e-10
Prrt3	5.03553	2.51541	1.7516e-06	5.71851e-05
H2-Oa	4.99744	2.5071	0.000318503	0.00525879
Pcolce2	7.79629	2.50047	4.60786e-21	1.14001e-18
Gm13154	8.15788	2.48504	2.81253e-27	9.47523e-25
Adm2	5.23125	2.47922	8.26478e-05	0.00168423
Tex19.1	10.5627	2.47557	1.11346e-34	6.2966e-32
Dmrtb1	5.28396	2.46806	5.78901e-06	0.000169433
Zfp709	6.32424	2.46116	2.3691e-21	5.95433e-19
Nalcn	4.03693	2.45851	8.66723e-05	0.00175495
Gm2382	5.36414	2.44671	2.11408e-08	1.06606e-06
Ube2l6	7.66285	2.44025	3.81593e-09	2.30616e-07
Ctsh	12.6033	2.43873	3.81197e-13	4.37383e-11
AI662270	8.64803	2.43808	7.23388e-11	5.78491e-09
Itga4	4.44166	2.43659	2.65683e-06	8.3139e-05
Cox4i2	4.78806	2.43229	2.92289e-05	0.000688705
Dhrs7	10.5701	2.41472	6.86213e-21	1.67162e-18
Nkx2-2	3.79778	2.41418	0.000132626	0.00251799
Fbxl7	5.25564	2.41367	3.83243e-07	1.44828e-05
Hsd17b1	4.59756	2.40767	1.43263e-05	0.000373711
Satb1	7.31094	2.40395	3.37164e-07	1.29265e-05
AW551984	6.03848	2.39859	3.11112e-05	0.000721896
Zfp385b	4.81117	2.39321	0.000350189	0.00569291
Tmprss11a	6.70158	2.39219	1.70487e-10	1.24401e-08
Wbp2nl	3.47009	2.3833	0.000102272	0.00200417
Gal3st3	5.88805	2.37761	6.9107e-07	2.4425e-05
C1rl	4.26304	2.35954	1.37808e-05	0.000362466
Cd38	9.7392	2.35028	9.67934e-34	5.07917e-31
Ubash3a	4.61682	2.34476	0.000301144	0.005014
Osgin2	9.62044	2.34253	4.60203e-31	1.96942e-28
H1fx	8.46688	2.33578	1.1697e-11	1.0831e-09
Cyct	5.17427	2.334	0.000199518	0.0035377
Pcsk9	9.53758	2.32598	6.6506e-09	3.78797e-07
Ncald	4.10825	2.32497	0.000424493	0.00662862
Tdrd12	9.26406	2.32178	1.9681e-06	6.35979e-05
Gfra1	6.54069	2.30961	9.72815e-06	0.000266037
Fuom	5.87975	2.30157	3.32625e-08	1.596e-06
Stc2	8.36666	2.30046	9.77219e-14	1.21837e-11
Hdc	5.96324	2.29889	6.04764e-08	2.78367e-06
Gm13051	4.48916	2.29149	6.20445e-06	0.000178776
1700001L05Rik	7.6352	2.29098	1.70104e-08	8.86934e-07
Tex19.2	4.42959	2.28946	1.81119e-05	0.00045174
Foxa3	9.82269	2.28041	6.70434e-15	9.65059e-13
Wdr95	3.45978	2.2663	0.000148672	0.00276624
Psmb8	5.38983	2.26033	7.37869e-05	0.00152326
BC026585	6.43479	2.25922	1.69204e-14	2.32972e-12
Trim14	4.38368	2.24264	7.28564e-06	0.000205433
Inpp5d	9.41125	2.23839	1.24517e-12	1.3057e-10
Adad2	6.62712	2.22789	4.61539e-14	6.09e-12
Got1l1	8.47499	2.22662	3.4262e-07	1.3104e-05
2410012M07Rik	5.2649	2.22204	2.2746e-07	9.02658e-06
Cilp2	6.98226	2.21763	6.68689e-07	2.374e-05
Camk2b	6.86184	2.21427	2.39077e-10	1.68997e-08
H2-Eb1	3.95603	2.21135	0.000552581	0.00830918
Ccne2	10.1417	2.20882	5.78272e-13	6.40305e-11
Fsd1l	7.40444	2.19484	6.14462e-15	9.0087e-13
Dnah6	5.15847	2.18387	1.17131e-05	0.000314349
Smarca5-ps	4.18327	2.17021	0.000289749	0.00484465
2410089E03Rik	9.00187	2.16648	4.45464e-18	8.49816e-16
Chrnb4	6.77904	2.15768	1.75992e-05	0.000440927
Kcnk6	8.26679	2.15735	4.36989e-26	1.4121e-23
Ankrd46	11.1899	2.14654	2.33533e-62	6.16294e-59
Tas1r1	5.2946	2.14585	1.97636e-06	6.37347e-05
Fetub	5.43362	2.14143	0.000654895	0.00957
Sox30	4.4291	2.13945	9.22856e-06	0.000253689
Fahd2a	7.65737	2.13911	1.20111e-18	2.43826e-16
Vegfc	5.62704	2.13869	5.47918e-05	0.00118683
Cdh4	6.68662	2.11234	2.61842e-11	2.23702e-09
Cpne8	7.35899	2.10434	3.04647e-22	7.78028e-20
Trim47	6.07326	2.10314	9.04967e-08	3.9117e-06
Tbx4	5.20996	2.09601	0.000522278	0.00795168
Rarres1	7.21924	2.09258	2.03658e-06	6.51459e-05
Pde3b	7.5277	2.08992	2.59464e-07	1.02453e-05
Sohlh2	6.37956	2.08633	3.2673e-07	1.26181e-05
Mfap2	7.92309	2.08348	0.00065552	0.00957
Hbb-bh1	3.4889	2.07967	0.000614737	0.00907999
Batf3	4.27361	2.07363	6.54674e-05	0.00137664
Nhlrc1	3.56645	2.06555	0.000346848	0.0056502
Ly6a	6.76212	2.04923	0.000363465	0.00583682
Crlf2	9.01268	2.04545	6.30665e-18	1.1888e-15
Grb14	8.40471	2.04501	2.39414e-11	2.0829e-09
Abca1	9.25894	2.04475	1.00333e-07	4.28215e-06
Taf7l	6.32932	2.03725	7.09342e-06	0.000200925
Gpx7	7.05958	2.03714	3.0179e-09	1.85215e-07
Aoah	7.61993	2.03669	0.00046194	0.00715691
Mnd1	6.84782	2.03529	5.9689e-11	4.83586e-09
Nat8l	4.62858	2.03466	0.000394374	0.00623205
Nxnl2	4.29482	2.0316	0.000243269	0.00415974
Nell1	5.95217	2.0276	0.000185302	0.00333286
Tmem229a	3.68445	2.00986	0.000308512	0.0051259
Ttll9	3.73364	2.00602	0.000226898	0.00393076
Oasl2	5.89049	1.99544	4.59439e-06	0.000136487
Kcnb1	5.08823	1.99457	7.23038e-05	0.00150047
Morc1	8.82335	1.99242	7.92731e-06	0.000220212
Dlk1	9.47946	1.99068	1.191e-10	9.0665e-09
Gm2381	6.18868	1.98653	3.50973e-08	1.67389e-06
Gm13242	6.22643	1.96409	4.51316e-06	0.000134766
Gnmt	5.77988	1.9637	8.72326e-05	0.00176179
Ddx4	9.32709	1.96207	7.25201e-24	1.9798e-21
Kcns3	8.33188	1.95442	7.68735e-09	4.28566e-07
Syce1	6.75392	1.9535	1.57061e-17	2.82602e-15
Acy3	6.56198	1.95046	3.46163e-08	1.65593e-06
EU599041	7.1972	1.94167	5.06636e-09	2.97114e-07
9430083A17Rik	5.35903	1.93173	7.25022e-09	4.05654e-07
Col9a3	8.95177	1.90914	2.90276e-09	1.7954e-07
Mcf2l	9.39923	1.90402	9.99423e-13	1.06925e-10
Mrc1	5.62831	1.90256	0.000100862	0.00198145
Zfp951	6.84948	1.90179	8.29799e-08	3.63962e-06
Zfp599	8.59504	1.90048	2.01867e-20	4.7707e-18
Mtr	10.2992	1.89734	1.72745e-18	3.46234e-16
Cnga3	5.63288	1.89495	0.000255381	0.00433408
Dock4	6.57521	1.89374	6.05075e-07	2.19742e-05
Aldh1l2	6.13954	1.88635	1.17584e-07	4.92378e-06
Urah	7.11574	1.8857	1.22052e-09	8.01895e-08
Cyp20a1	9.69738	1.88085	1.82023e-13	2.18345e-11
Jmy	7.38467	1.87838	6.83632e-12	6.48181e-10
Nfil3	7.77948	1.87755	3.91019e-09	2.35414e-07
Hdgfrp3	6.6613	1.87639	1.01193e-08	5.48731e-07
Piwil2	8.41663	1.86559	4.35775e-09	2.57465e-07
Lrrc3b	5.26848	1.8594	1.48147e-05	0.000383922
Cd8a	8.81254	1.85606	3.13714e-05	0.000725161
Atp10d	10.2929	1.83905	5.37359e-14	6.97422e-12
Zfp575	5.61618	1.83024	9.29234e-05	0.00184611
Fam109b	6.22801	1.8295	1.14456e-10	8.75505e-09
Slc7a4	6.11245	1.8264	1.26493e-06	4.24343e-05
Dnd1	6.81728	1.81549	4.15078e-11	3.45913e-09
Rab3ip	9.9961	1.81529	2.12719e-18	4.21025e-16
Npas3	4.39073	1.80904	0.000604794	0.00898341
Herc3	8.49682	1.8021	3.08718e-12	3.09383e-10
Rab26	5.52042	1.79913	9.88885e-05	0.00194994
Fmr1nb	8.98797	1.797	4.87173e-06	0.000144455
Slc41a2	7.6297	1.78918	1.26907e-05	0.00033829
Ripk3	7.89305	1.78725	1.91502e-08	9.78144e-07
Ube2e2	8.11817	1.7845	2.72137e-15	4.14328e-13
Atp12a	6.09829	1.78411	5.30816e-05	0.00115771
Ntf3	5.11056	1.77796	1.62068e-05	0.000412569
Spg20	10.7535	1.77403	8.23573e-31	3.4317e-28
Lipo1	7.15278	1.76588	2.59782e-13	3.02455e-11
Dppa4	9.41321	1.7645	3.06141e-31	1.38498e-28
Dnajb3	5.30663	1.76038	1.65497e-07	6.75381e-06
Gdf15	5.82254	1.75528	1.56591e-05	0.000401857
Mmp12	5.49093	1.7522	6.01202e-05	0.00128467
Slc29a4	7.94166	1.74983	1.14641e-11	1.06778e-09
Adora2b	6.25301	1.73852	9.1558e-05	0.00182548
Nkx6-1	6.24198	1.73742	7.08689e-07	2.49364e-05
2410004B18Rik	9.69097	1.73518	2.89628e-11	2.45239e-09
Stox1	5.08385	1.72977	2.086e-05	0.000509718
Zfp418	6.60598	1.72936	9.2764e-13	9.99201e-11
Pnldc1	7.75494	1.72632	3.03875e-10	2.12901e-08
She	5.36482	1.719	0.000280069	0.00472269
Gpc3	13.2492	1.7175	9.05096e-10	6.09842e-08
Gm13152	6.99209	1.69759	2.53843e-10	1.78638e-08
9130019O22Rik	6.4023	1.69638	1.93802e-09	1.24742e-07
H2-Ab1	7.11173	1.69618	4.20254e-06	0.000126028
Plekhn1	6.75733	1.69312	5.03585e-05	0.0011044
Emilin1	7.71623	1.6906	6.45462e-09	3.68962e-07
Clip4	6.43497	1.6905	3.53407e-05	0.000806318
Zp3	6.5162	1.6875	0.000398356	0.00628244
Sesn1	9.0167	1.68747	3.37453e-12	3.32746e-10
Map7d2	6.80531	1.68742	1.3329e-06	4.46199e-05
Pnpla3	6.97033	1.68449	2.22301e-10	1.57844e-08
Efna5	8.85639	1.68204	6.87989e-10	4.67537e-08
Tmem30b	8.66665	1.67903	3.34523e-05	0.000766546
Nmral1	7.6216	1.67725	9.26145e-08	3.97414e-06
Atf7ip2	6.46385	1.6645	9.03294e-08	3.9117e-06
Dnajc22	8.57495	1.66437	5.41374e-07	1.98889e-05
Itga8	5.23291	1.65945	0.00048587	0.00744029
Gm1673	5.83454	1.65763	9.96829e-06	0.000271666
Nipal1	4.30364	1.65247	0.000313919	0.00519393
Ahsg	4.41119	1.64819	0.000534034	0.00809177
Tenm3	8.8812	1.64479	6.47088e-05	0.00136431
Kirrel2	7.72171	1.64397	3.74134e-05	0.00084852
Csf2ra	7.92411	1.64275	7.09166e-09	3.99606e-07
2210016F16Rik	8.87383	1.64152	2.9756e-18	5.74581e-16
Iqcg	7.08157	1.635	5.93052e-11	4.83586e-09
Ccdc36	5.95163	1.63336	3.79909e-06	0.000115682
Sptbn2	8.30412	1.63328	9.11274e-06	0.000250941
Comp	5.22001	1.62931	9.11754e-05	0.00182282
Evpl	7.16938	1.62836	0.000310558	0.00514908
Unc93b1	6.88741	1.61958	7.73102e-07	2.67862e-05
Farp2	5.38462	1.61763	8.62784e-07	2.95061e-05
Eng	9.21316	1.60528	6.19878e-07	2.23072e-05
Acad12	6.81736	1.60156	6.18292e-10	4.21985e-08
Pcsk6	7.72872	1.60113	3.78244e-07	1.4328e-05
Plch1	7.5671	1.5884	7.85445e-08	3.4877e-06
Dock11	9.22211	1.5866	8.97275e-08	3.90315e-06
Il3ra	7.66417	1.58025	7.29147e-06	0.000205433
Moxd1	6.60731	1.58002	5.71074e-05	0.00122859
Maea	11.6321	1.5769	4.81492e-55	6.93086e-52
Dppa2	8.49417	1.5739	2.46759e-13	2.89421e-11
Rpp25	9.47588	1.56367	1.11494e-10	8.56991e-09
Hck	7.61171	1.5593	0.000260863	0.00441766
Nefm	5.56554	1.55877	0.00062723	0.00923007
Adamts15	8.31953	1.5547	3.10483e-08	1.51267e-06
Tap2	6.62652	1.55143	1.22305e-06	4.12039e-05
Osbpl10	6.96174	1.54356	3.2958e-05	0.000758142
Ccdc112	7.9217	1.54226	2.00061e-10	1.44647e-08
Endog	7.28481	1.53253	3.67433e-09	2.22909e-07
Cables1	6.70404	1.52888	1.9816e-05	0.000488732
Col11a1	8.42389	1.52833	4.07766e-05	0.000918431
Smarcd3	7.96278	1.52374	0.000689373	0.00995035
Tnnt1	11.2072	1.52352	1.39174e-05	0.000364849
Zfp936	7.48587	1.51323	4.18547e-06	0.000125755
Sowahb	7.95824	1.50764	4.95756e-08	2.31558e-06
Stard3nl	10.5685	1.50208	1.18181e-17	2.15089e-15
Eci2	9.7044	1.49844	2.63737e-39	1.98857e-36
Tekt2	5.89372	1.49168	2.271e-05	0.000549833
Cap2	5.96775	1.4907	0.00019588	0.00348099
Usp14	12.7817	1.48717	1.96073e-52	2.38817e-49
Slc6a9	8.16271	1.48444	2.49505e-06	7.88554e-05
Pls1	8.75777	1.47961	5.61543e-06	0.000165269
2810429I04Rik	5.5174	1.47207	2.51972e-05	0.000606341
Patz1	10.4404	1.4716	5.03455e-14	6.58819e-12
9030624G23Rik	6.5705	1.47146	1.36003e-09	8.86204e-08
Akr1c12	7.20882	1.46594	5.71011e-05	0.00122859
Slx4	10.2595	1.46491	7.08585e-15	1.01079e-12
Zyg11a	5.66249	1.46078	0.000172806	0.00313786
Tspyl3	5.64823	1.45936	3.49192e-06	0.000107153
Ccdc66	8.92653	1.45805	6.0955e-19	1.25346e-16
Degs1	12.6704	1.45639	2.09122e-16	3.44921e-14
Ppp1r14a	7.22111	1.45551	1.73001e-05	0.000434121
Peli3	6.42218	1.45295	3.29897e-05	0.000758142
Tmem38b	8.18963	1.44983	8.15691e-13	8.90734e-11
Cox6c	11.5375	1.44906	5.89589e-16	9.24312e-14
Ly6e	11.7084	1.44403	1.21226e-12	1.27966e-10
Gm7120	5.84176	1.44181	6.64541e-05	0.00139369
Car13	7.6309	1.43698	1.52663e-05	0.000392414
Fam221a	6.434	1.43457	2.21787e-06	7.06595e-05
Zfp677	6.34481	1.43088	2.66439e-05	0.00063375
Qpct	7.1879	1.42965	4.1217e-07	1.54652e-05
R3hdml	6.62682	1.42769	6.83976e-05	0.00142689
Bhlha15	5.95577	1.42065	7.23268e-06	0.000204504
2700081O15Rik	7.10096	1.41422	1.89204e-05	0.000469571
Cyba	10.2948	1.41188	1.03762e-09	6.93237e-08
Prdm6	7.5024	1.41061	2.84172e-07	1.11376e-05
2610305D13Rik	10.3668	1.40752	1.33239e-10	9.90473e-09
Itm2c	11.7248	1.40542	1.00375e-17	1.84807e-15
A930004D18Rik	5.38355	1.40302	0.000546754	0.00822938
Ccdc126	8.33781	1.39681	1.45514e-11	1.30913e-09
Espn	10.0694	1.3919	2.00473e-06	6.45182e-05
Mrpl15	11.9367	1.38622	5.0684e-15	7.50028e-13
Slc16a2	7.13613	1.38115	5.43422e-05	0.00118032
Ptgis	8.70921	1.3804	2.34935e-12	2.38459e-10
St6galnac2	8.71983	1.37925	3.85715e-11	3.24862e-09
4930539E08Rik	5.6703	1.37679	0.000465279	0.00719456
Tmem185b	8.70786	1.37087	7.9414e-20	1.74645e-17
Csrp2	11.6166	1.36994	2.8148e-07	1.10594e-05
Dmc1	6.60566	1.36651	4.81113e-05	0.00105805
Acacb	8.69055	1.36481	6.18447e-07	2.23072e-05
Iqcd	5.55807	1.36458	8.01736e-06	0.000222324
Zfp873	7.57302	1.36361	1.10189e-09	7.26972e-08
Garem	7.84113	1.363	3.02475e-05	0.000706399
Ppp2r3d	6.84113	1.35943	8.13173e-11	6.40586e-09
Zfp809	9.25175	1.34714	2.98673e-15	4.50398e-13
Il6st	10.67	1.34694	3.30465e-12	3.29094e-10
Yy2	8.11867	1.3392	1.23598e-10	9.2751e-09
Car8	7.70796	1.33894	0.000189382	0.00339601
Pear1	5.89473	1.32466	1.17474e-05	0.000314735
Cul9	6.72734	1.32123	0.000530257	0.00804994
Rasal2	7.32016	1.32058	1.45711e-06	4.83688e-05
Sarm1	6.21989	1.32033	0.000412114	0.00646722
Aldh1l1	8.53525	1.3166	0.000608631	0.00901283
Arxes1	7.1101	1.31557	1.52008e-07	6.23547e-06
Nt5m	7.79945	1.31444	1.93263e-05	0.000478144
Apoc1	7.28042	1.30891	0.000545342	0.00822376
Fam129a	10.0657	1.30852	1.63224e-05	0.000414847
Id1	10.536	1.30672	4.87729e-09	2.87089e-07
Zfp747	7.72206	1.30371	2.47808e-08	1.23003e-06
Fancl	9.2826	1.30319	4.08654e-13	4.62187e-11
Spin1	10.7129	1.30142	2.71165e-19	5.72483e-17
Airn	5.75493	1.29511	6.5901e-05	0.00138392
Masp1	7.89556	1.29422	7.85328e-05	0.00161074
Slc4a4	5.70007	1.29323	0.00016319	0.00299762
Tarsl2	6.81216	1.29102	9.06465e-06	0.000250052
Gm10033	7.74807	1.28814	1.11131e-12	1.18097e-10
Lypla1	12.1465	1.27879	9.97449e-14	1.23388e-11
Ssbp2	7.34694	1.27562	8.38927e-05	0.0017074
Osbpl3	8.217	1.27117	0.000242093	0.0041441
Mbd1	8.96071	1.26851	3.57937e-12	3.4985e-10
Homer2	7.24058	1.26326	0.000175816	0.00318521
Ankdd1b	7.76691	1.25938	1.31862e-05	0.000348566
B3galnt1	9.06431	1.25309	7.81133e-06	0.000217372
Tpd52l1	7.33678	1.2496	0.000108981	0.00212252
Trak1	9.42314	1.24025	2.5414e-11	2.18699e-09
Tmem17	6.54104	1.2325	3.60684e-05	0.000821737
Pfkp	11.4407	1.22809	8.28411e-07	2.84535e-05
Gatad1	9.77727	1.22672	2.76846e-14	3.77894e-12
Ece1	9.68717	1.22094	1.97165e-05	0.000487037
Ror2	9.04829	1.21671	0.000510624	0.00780427
Stbd1	7.63691	1.21119	1.61733e-05	0.000412379
Klc3	8.51655	1.20267	8.06234e-08	3.55596e-06
Fam134b	10.8944	1.19706	7.48861e-06	0.000209496
Mettl20	7.46612	1.19674	4.26121e-09	2.52767e-07
Prodh	7.92255	1.1923	7.87321e-08	3.4877e-06
Msantd3	8.98881	1.18686	1.28732e-13	1.56796e-11
Rnf17	10.2672	1.18658	1.06937e-07	4.52737e-06
Gm3604	7.90957	1.18403	7.09062e-09	3.99606e-07
Snx22	6.58972	1.18163	9.15856e-05	0.00182548
Ptpn18	6.19228	1.18109	2.6283e-05	0.000628648
Gulo	6.04937	1.16128	0.000555792	0.00834953
Ang	7.66548	1.15716	1.31932e-10	9.85381e-09
Epcam	12.1296	1.1525	4.87886e-19	1.01647e-16
Shisa2	10.7365	1.13758	0.000378001	0.00602675
Amn	9.14414	1.13329	6.26053e-05	0.00132881
Prkch	9.84818	1.13176	3.33689e-07	1.28243e-05
Commd4	11.141	1.13142	8.69347e-13	9.42824e-11
Gpx3	12.8748	1.13077	0.000191118	0.00341553
Parp16	8.14552	1.13003	2.88949e-08	1.41648e-06
Nsmaf	9.81962	1.12956	8.87194e-09	4.84408e-07
Nadk2	9.26874	1.12956	1.70284e-08	8.86934e-07
Syne2	9.06374	1.12904	0.000281778	0.0047378
Epm2aip1	8.77455	1.12834	9.75735e-05	0.00192881
Oplah	10.7216	1.12573	0.000178424	0.00322877
Ccdc106	6.08402	1.12293	0.000400264	0.00630626
Cgnl1	9.02589	1.11813	9.90781e-06	0.000270483
Timd2	7.82968	1.11423	0.00036006	0.00580158
Dctd	10.363	1.11141	1.08275e-09	7.17335e-08
Ppargc1b	7.24019	1.11017	1.31469e-07	5.44943e-06
Zfp109	7.50506	1.10798	1.95528e-07	7.83795e-06
Trim24	10.3457	1.1056	5.98604e-11	4.83586e-09
Cwc27	10.2562	1.10412	5.43517e-25	1.65501e-22
Epb4.1l4a	9.35454	1.10325	1.88238e-08	9.67713e-07
Hmox2	9.29267	1.10299	1.43387e-11	1.29736e-09
Arxes2	8.59412	1.10278	6.44838e-08	2.95097e-06
Zfp612	7.548	1.10151	1.44144e-06	4.79491e-05
Pxdc1	8.07338	1.09617	7.30569e-06	0.000205468
2810025M15Rik	9.37067	1.0958	0.000107635	0.00209888
Slc9b1	7.12612	1.09386	0.000688279	0.00995035
Sord	11.8981	1.09163	1.16856e-05	0.000314142
Fam78a	6.27026	1.09136	0.000324037	0.00534459
Tspan13	10.0353	1.08575	3.67065e-09	2.22909e-07
Rhoq	8.78657	1.07926	3.31079e-08	1.59341e-06
Abca3	9.07543	1.07462	2.75107e-05	0.00065308
Hpse	6.87133	1.07395	0.000644738	0.00944384
Trpm2	6.38564	1.06831	0.000184058	0.00331555
Id3	11.8707	1.06311	4.39042e-11	3.63968e-09
4930526I15Rik	7.4821	1.0578	3.16394e-08	1.53204e-06
Mical1	10.3026	1.05607	1.47341e-05	0.00038246
Hecw2	6.31581	1.05506	0.000140988	0.00264502
Rfc5	11.6998	1.05292	1.37576e-08	7.35937e-07
Triml2	9.74341	1.05232	6.38111e-15	9.26959e-13
E2f6	10.1664	1.04209	4.87911e-07	1.81778e-05
Lrrc8d	10.2917	1.04006	1.73422e-07	7.04094e-06
Tmem121	7.74193	1.03928	0.000621514	0.00916299
Arnt	10.9987	1.03704	1.31584e-12	1.36177e-10
Tcp11	6.87136	1.03597	0.000432912	0.00673352
5730507C01Rik	7.64554	1.03541	5.44864e-07	1.99708e-05
Ifitm2	10.9907	1.03288	2.77658e-05	0.00065815
Rab10os	7.91054	1.0302	1.64875e-06	5.41625e-05
P2rx4	10.2351	1.02404	2.55696e-09	1.61947e-07
Bckdhb	8.75801	1.02333	7.34959e-05	0.00152038
Drg1	12.5607	1.02041	2.91723e-08	1.42566e-06
Aplp1	10.7658	1.02041	3.70177e-05	0.000840944
Lxn	9.9583	1.0204	8.56488e-09	4.7089e-07
Alyref2	6.06849	1.01537	4.54575e-05	0.0010095
Actr3b	7.80485	1.01149	1.0634e-05	0.000288815
Zfp958	9.30134	1.00641	3.14448e-07	1.21735e-05
Klhl22	9.93711	1.00639	5.4747e-09	3.19876e-07
Dennd5b	8.24835	1.00435	2.99717e-05	0.000702029
Btbd6	8.24705	1.00384	1.04383e-06	3.55442e-05
Angptl4	7.66659	1.00333	0.000151567	0.0028168
Sp3os	6.81123	1.00064	1.80608e-05	0.00045174
Sntb1	7.23929	0.986485	0.000315457	0.00521394
Gstp1	11.5964	0.984604	1.28576e-05	0.000342132
Hsbp1	12.1691	0.979604	6.26746e-09	3.63513e-07
Uqcc2	10.4992	0.977554	0.000152498	0.00282417
Kif15	10.3805	0.976074	3.83956e-08	1.81999e-06
Thoc7	10.9409	0.973938	5.62447e-13	6.27168e-11
Slc1a4	9.99375	0.972431	0.000156247	0.00288012
Sptbn4	7.43367	0.971003	0.00068706	0.00994692
Optn	8.4069	0.969541	3.69367e-05	0.000840309
Lmbr1	7.25684	0.968783	2.97101e-07	1.15373e-05
Trp53inp1	11.5936	0.962669	0.000134482	0.00254406
Twsg1	11.6154	0.960595	2.66149e-05	0.00063375
Ndn	8.43635	0.957833	2.70759e-06	8.42278e-05
Creb3l1	10.2147	0.957674	1.90923e-07	7.69229e-06
Ell2	10.6745	0.952206	0.000168031	0.00306875
Jam2	8.4609	0.95023	0.000483076	0.00741198
Sgk3	9.12363	0.949266	1.4976e-06	4.96089e-05
Nod1	8.70318	0.947464	3.82864e-06	0.000116358
Ahcy	7.63211	0.942004	7.80527e-06	0.000217372
H2afx	11.4496	0.941926	2.20695e-08	1.10585e-06
Atf7ip	11.1266	0.928738	5.19686e-07	1.91811e-05
Slc38a4	12.3196	0.927936	1.71373e-06	5.60646e-05
Nfxl1	11.3318	0.927909	6.19137e-07	2.23072e-05
Cln5	10.1036	0.927324	0.000144175	0.00269206
Scamp5	10.3489	0.922634	5.24606e-07	1.93177e-05
Zfp654	8.39369	0.922079	0.000354403	0.00572615
Slc17a5	8.76341	0.921455	1.7688e-06	5.76278e-05
Pdpn	11.2881	0.919322	4.76659e-07	1.78005e-05
Nudt2	9.1269	0.917379	3.40061e-05	0.000778111
Asns	13.0353	0.916028	0.000135532	0.00256088
Yif1b	11.3635	0.908048	0.00018974	0.00339858
Apoe	14.5073	0.907477	2.17803e-05	0.000530568
Nxf7	8.79187	0.906263	1.74316e-07	7.05915e-06
2610524H06Rik	8.8346	0.902361	4.62134e-05	0.00102342
Zc3hav1	8.20407	0.901769	3.85349e-06	0.000116889
Tyms	11.0554	0.89956	1.10418e-06	3.75185e-05
Cd55	11.7862	0.895068	6.16418e-06	0.000178434
Osgepl1	9.08831	0.89413	0.00014008	0.0026341
Tgif2	8.79051	0.893346	7.05644e-08	3.21068e-06
1700030C10Rik	7.88215	0.892226	2.5334e-05	0.000607785
Klf10	11.2209	0.890732	8.33072e-06	0.000230609
Alkbh3	8.73256	0.886968	2.88749e-07	1.1289e-05
Spint1	11.3665	0.885097	9.46949e-05	0.00187659
Pcnt	10.9501	0.883686	0.000119715	0.00230604
Tfcp2	8.47344	0.88328	7.14773e-07	2.50947e-05
Psmg4	8.17252	0.880396	6.33473e-05	0.00133805
Cxxc5	9.37351	0.876043	7.08203e-09	3.99606e-07
Nxt2	7.43467	0.865777	1.65947e-05	0.000420416
Cblc	7.89445	0.865009	0.000251556	0.00428755
Dtnb	9.36521	0.864376	0.000469285	0.00724488
Gramd1b	8.73576	0.862761	3.94294e-07	1.48296e-05
Map10	6.67189	0.854178	0.000677929	0.00983897
Ldoc1l	8.56427	0.847613	2.23249e-06	7.084e-05
Odf2l	8.7819	0.847045	1.39212e-08	7.42183e-07
Cdk19	7.83427	0.846542	0.000233215	0.00402696
Msh6	13.1415	0.845073	3.00267e-09	1.84997e-07
Xxylt1	10.0838	0.841415	0.00060261	0.00896778
8030462N17Rik	7.66797	0.829398	0.000185439	0.00333286
Pxmp2	7.03001	0.82616	0.000155877	0.00287664
Ermp1	9.98623	0.820125	0.000483084	0.00741198
Snapc1	9.57294	0.816824	2.63057e-06	8.24802e-05
Zfp808	7.6157	0.816803	0.000326638	0.00536513
Adat3	8.22931	0.813553	2.48852e-08	1.23135e-06
Cenpm	9.03707	0.813031	9.56238e-05	0.00189263
Gpr160	7.21764	0.810357	3.00582e-05	0.000703015
Sesn3	7.85668	0.808347	0.000148655	0.00276624
Zfp639	9.54255	0.806102	1.40375e-12	1.44331e-10
Msantd2	8.56298	0.805673	2.14656e-05	0.000523709
Ethe1	9.03866	0.803449	0.000375406	0.00600489
Arsk	7.00473	0.801524	0.000123102	0.0023541
Idnk	8.51035	0.798277	0.000536297	0.00811054
Ralgps2	10.0113	0.797292	1.73307e-08	8.99719e-07
Reck	8.93691	0.795964	0.000218873	0.00381677
Cox16	8.68627	0.79584	0.000112031	0.0021739
Glb1	11.1853	0.781292	0.000152387	0.00282417
Thg1l	7.64051	0.780525	0.00041655	0.00651744
Caprin2	8.54762	0.774619	0.000564946	0.00847098
Nck2	8.42851	0.773594	1.41239e-05	0.000369041
Shkbp1	10.3433	0.771125	2.02312e-07	8.06903e-06
Ppm1n	7.05591	0.765497	0.00023709	0.00408052
Panx1	8.30077	0.764374	9.16542e-05	0.00182548
Lrig3	10.2885	0.764128	2.04951e-05	0.000503131
Cggbp1	11.0404	0.762474	3.77592e-05	0.000854112
Gm13157	7.74517	0.758273	0.00038372	0.00609924
Cbx7	11.334	0.754229	9.36706e-05	0.00185862
1110059G10Rik	7.71195	0.750752	0.000100231	0.0019715
Bex4	9.09166	0.749638	3.11486e-05	0.000721896
Chchd5	8.94296	0.73866	2.82491e-05	0.000668604
Colec12	9.02747	0.738598	0.000360538	0.00580158
Dscc1	8.66007	0.737914	0.000193313	0.00344698
Srek1ip1	8.47142	0.736185	0.000453033	0.00703268
Ska1	9.61168	0.736123	0.000609052	0.00901283
Mcm3ap	11.1376	0.727806	0.000376171	0.00601038
Plekhf2	11.1083	0.726819	3.20164e-09	1.95733e-07
Tcf12	10.0041	0.72609	7.88554e-08	3.4877e-06
Amn1	8.44273	0.725288	0.000194654	0.00346309
Marveld2	9.52135	0.724371	7.37388e-06	0.000207018
Nol11	11.4053	0.723384	2.2199e-10	1.57844e-08
Anapc7	10.1952	0.716836	4.18026e-09	2.50721e-07
Sh3glb2	10.0431	0.716024	0.000179512	0.00324256
Slc1a5	11.3063	0.704914	0.000343515	0.00561323
Itpkc	8.90636	0.704353	1.16545e-05	0.000314142
Tram1	12.5408	0.704331	0.000378718	0.00602675
Snx16	8.95664	0.701905	1.2878e-05	0.000342132
Hadh	11.5569	0.69995	6.6841e-05	0.00139995
Dnajc1	8.47484	0.692623	0.000603827	0.00897747
Uap1l1	10.289	0.687138	0.000360488	0.00580158
Isoc1	9.94703	0.683275	2.8634e-05	0.000675695
Zfp707	8.15101	0.681633	2.5328e-05	0.000607785
Ormdl1	9.48639	0.681035	0.000129217	0.00245621
Tra2a	10.0717	0.677586	0.000684676	0.0099278
Papolg	9.45618	0.67674	1.67518e-05	0.000423719
Kdm6a	10.7493	0.67455	0.000124514	0.00237822
Coa7	9.66661	0.664729	1.15258e-06	3.89957e-05
1700021F05Rik	9.06168	0.664511	0.000125938	0.00240254
Kif21a	8.87279	0.651996	1.65248e-05	0.000419316
Reep3	9.44578	0.648919	2.8538e-06	8.82559e-05
Zmynd8	10.6924	0.644759	5.25191e-06	0.000155147
Tbc1d22a	9.09709	0.642732	0.000111808	0.00217223
Rhbdf2	11.1334	0.639132	1.68837e-05	0.000425269
Ccdc91	9.10891	0.638672	8.24433e-09	4.56436e-07
Rfc3	9.966	0.638278	0.00013721	0.00258641
Fdft1	11.1372	0.63768	1.04091e-07	4.41869e-06
Srebf2	12.3922	0.635625	3.25304e-06	0.000100211
Acer3	9.10648	0.633292	7.12851e-05	0.00148322
Mfap3	10.7086	0.62864	0.000375448	0.00600489
Slc6a8	9.33789	0.626734	0.000203848	0.00360238
Ghitm	13.4961	0.622903	2.0294e-05	0.000499744
Pepd	11.0658	0.621526	1.88605e-06	6.10711e-05
Pdcl	10.5895	0.621307	2.9786e-05	0.000700186
1500011B03Rik	8.4262	0.620841	4.39295e-05	0.000981071
Asnsd1	10.7877	0.611535	1.3533e-07	5.5948e-06
Mta3	10.4813	0.607423	1.49999e-05	0.000388085
Pald1	10.7708	0.601629	1.37521e-05	0.000362315
Pick1	9.92384	0.587453	0.00037124	0.00595563
Rnf113a2	8.57355	0.582073	0.000191369	0.00341617
Ears2	8.53651	0.581524	0.000128272	0.00244118
Vcp	11.8567	0.569987	0.000667454	0.00971366
0610031J06Rik	11.7886	0.567061	0.000395226	0.00623929
Suv420h1	9.5443	0.564951	0.00019107	0.00341553
H2afj	9.94179	0.555332	0.000283762	0.00475459
Ubxn6	9.69132	0.54909	0.000338543	0.0055377
Ercc4	9.02602	0.547951	6.19577e-05	0.00132037
Pitrm1	12.0732	0.539283	6.18539e-06	0.000178722
B3glct	9.6635	0.538172	0.000240607	0.00412848
Dhx16	11.9694	0.537748	0.00066063	0.00962319
Slc35f2	9.69638	0.537561	8.92695e-05	0.00179605
Gpbp1l1	9.51633	0.523019	0.000447406	0.00695214
Taf1c	9.70229	0.522268	5.98673e-05	0.001281
Dnmt3a	12.043	0.518383	0.00032586	0.00535791
Prmt5	12.5352	0.515753	0.000469448	0.00724488
Slc35f6	10.4697	0.512594	0.000121941	0.00233472
Ap3d1	11.746	0.510036	1.25543e-05	0.000335219
Eef1g	10.5595	0.492402	0.000376934	0.0060165
Eif1ax	11.0602	0.488607	0.000574508	0.00858995
Ctps2	9.79374	0.483127	0.000330543	0.00542364
Gsr	11.6483	0.481626	0.000544944	0.00822376
Srfbp1	10.1011	0.47119	0.000393283	0.00622187
Msto1	10.6776	0.45923	1.60683e-05	0.000410363
Mina	9.65232	0.450892	0.000172446	0.00313491
Ube2q1	10.2394	0.446884	0.000361214	0.00580655
Trap1	11.6963	0.430647	1.08512e-05	0.000294209
Fam114a2	11.0495	0.42981	0.000313646	0.00519393
Mul1	9.25948	0.42875	0.000484932	0.00743313
Cul5	10.8109	0.381732	2.42937e-05	0.000587277
Mphosph8	10.2208	-0.352156	0.000386185	0.00612711
Bap1	11.9713	-0.35859	9.48255e-08	4.05802e-06
Actr1a	11.7634	-0.361221	0.00053195	0.00806791
Cops8	11.2004	-0.378766	0.000219376	0.00381714
Cdc25c	9.52624	-0.404441	0.000252098	0.00429218
Stambp	8.36531	-0.411434	0.0005991	0.00893234
Tmco3	9.77741	-0.426711	0.000393336	0.00622187
Rpap2	9.01855	-0.443334	0.000202235	0.00357786
Tm9sf1	10.9279	-0.458983	0.000345503	0.00563408
Acat2	10.7982	-0.47936	0.000674387	0.00979655
Pxk	10.0391	-0.484912	5.84894e-05	0.00125321
Pnn	11.1488	-0.491036	0.000378371	0.00602675
Slc25a17	10.4135	-0.491935	0.000254993	0.00433215
Ap3m1	10.2113	-0.500438	0.000386777	0.00613036
Zfp319	8.51069	-0.502983	0.000213936	0.00373893
Tmem263	10.2848	-0.507817	0.000232141	0.0040128
Rspry1	9.78891	-0.51871	0.000600224	0.00894069
Sufu	9.63935	-0.521551	1.52445e-05	0.000392414
Irak1	9.94349	-0.52286	0.000210284	0.0036873
Haus5	9.74235	-0.522979	0.000546341	0.00822938
Ipo4	11.5807	-0.524457	3.24162e-06	0.000100054
Tex264	10.4383	-0.525043	0.000133698	0.00253499
Cab39l	10.1012	-0.528717	5.53667e-05	0.00119737
Rdh11	9.54878	-0.535685	0.00014234	0.00266469
Katnb1	10.4672	-0.538235	0.000280427	0.00472371
Erlin1	9.46494	-0.542364	0.000144136	0.00269206
Smg9	9.3226	-0.542543	0.000262245	0.00443631
Mdp1	9.94475	-0.543057	0.00012185	0.00233472
Skp2	10.7002	-0.544515	0.00061069	0.00902863
Gorab	8.54283	-0.545389	0.000188372	0.00338173
Ctps	11.5336	-0.550512	7.56091e-08	3.3819e-06
Elf1	8.97898	-0.551051	0.000214714	0.00374839
Mavs	8.94798	-0.551947	0.000230722	0.00399263
Ccnd3	11.9318	-0.55287	0.000179596	0.00324256
Slc19a1	9.32539	-0.554991	0.000358635	0.00578862
Daglb	8.5323	-0.559682	0.000244345	0.00417364
Rrm2	13.2287	-0.566852	1.46815e-05	0.000381718
Smtn	10.8787	-0.567769	2.02868e-06	6.50244e-05
Ogfod1	9.1143	-0.569655	0.000113007	0.00219015
Chd1l	9.79104	-0.571799	5.40851e-05	0.00117635
Haus7	10.4655	-0.571833	0.000310068	0.00514635
Rpusd1	8.6192	-0.581627	0.000425645	0.00663633
Zcchc7	8.59763	-0.583929	7.92602e-05	0.00162355
Ergic1	11.3357	-0.586201	0.000212126	0.00371549
Zfp422	8.9302	-0.587598	0.000168757	0.00307846
Tspyl2	9.13075	-0.587952	0.000105119	0.00205488
Trabd	10.0591	-0.590142	0.000524839	0.00797534
Lrch1	8.21862	-0.592544	0.000274497	0.00463368
Usp40	9.12538	-0.594728	0.000332629	0.00545222
Tsr2	8.84627	-0.603987	0.000135878	0.00256436
4930427A07Rik	10.5649	-0.608056	0.000226668	0.00393076
Fam92a	8.72851	-0.60896	0.000354159	0.00572615
Cisd1	10.4272	-0.609378	0.000169073	0.00308066
Pctp	8.56521	-0.612858	0.000655769	0.00957
Gramd3	9.55495	-0.615622	0.000418664	0.00654406
Tmem132a	10.3717	-0.616426	0.000536223	0.00811054
Rassf1	10.1572	-0.621755	0.000213903	0.00373893
Scoc	7.60734	-0.621988	0.000516268	0.00788291
Tagln2	13.033	-0.625261	0.000482481	0.00741198
Cdc42se2	12.2504	-0.626857	7.35515e-05	0.00152038
Fgfr1op	10.7276	-0.628305	1.38837e-05	0.000364569
Pask	9.66401	-0.632252	4.18896e-05	0.000940822
Slc41a1	9.17505	-0.633803	0.000559622	0.0083991
Cnpy4	9.06635	-0.636779	9.02753e-07	3.08065e-05
Camk2d	8.97885	-0.636877	0.000164279	0.00301064
Rhobtb2	8.23784	-0.637234	0.000121736	0.00233472
Gfod2	9.07584	-0.642642	9.79712e-05	0.00193426
E2f8	9.74824	-0.645499	2.02012e-06	6.48814e-05
Dcaf11	10.6691	-0.645919	2.08379e-05	0.000509718
Msn	11.4429	-0.651375	0.000689153	0.00995035
Rad51ap1	9.56251	-0.657644	2.05325e-05	0.000503269
Gpsm1	8.89598	-0.660047	0.000106713	0.00208348
Tubgcp4	9.17116	-0.660117	2.26357e-08	1.12709e-06
Nnt	10.0299	-0.661492	0.000222159	0.00386133
Rusc1	8.96632	-0.663115	1.16682e-05	0.000314142
Tcf7l1	10.3238	-0.664399	0.00013837	0.00260517
Tdrd3	8.92099	-0.665446	0.000153539	0.00284012
4933411K20Rik	8.197	-0.667218	5.54582e-05	0.00119737
Wdr1	12.6726	-0.667715	7.95251e-05	0.00162687
Tmem161a	10.3801	-0.671162	6.32926e-06	0.000181553
Pttg1	9.93668	-0.671931	0.000204113	0.00360304
Gramd1a	10.3457	-0.674132	3.67385e-07	1.39836e-05
Ccdc32	8.13822	-0.678571	0.000605678	0.0089881
Nsdhl	9.46101	-0.679956	0.000100176	0.0019715
Wdhd1	10.7116	-0.679977	4.51158e-05	0.00100332
Abhd6	8.60118	-0.68498	7.44761e-06	0.000208718
Tfdp1	11.5638	-0.693171	4.93502e-07	1.8343e-05
Tmem159	7.95295	-0.693574	0.000295298	0.00493223
Wdr41	8.50485	-0.694357	0.000158702	0.00292196
Sap18	8.3223	-0.696948	0.000103308	0.00202198
Diap3	8.99452	-0.69951	4.71067e-05	0.00103884
Ubac2	10.1862	-0.707302	1.8775e-05	0.000467427
Gja1	13.5932	-0.713285	0.000410373	0.00645268
Agpat5	12.2081	-0.714267	0.000351626	0.00570322
Rpa1	11.9881	-0.714715	1.53991e-08	8.11015e-07
Dnajc10	12.2964	-0.714871	7.17153e-05	0.00149021
Bin3	9.20504	-0.715894	0.000524127	0.00797217
G6pc3	9.95177	-0.7194	1.4316e-06	4.77219e-05
Gab1	13.0013	-0.719911	0.000660376	0.00962319
Fam64a	10.1416	-0.730484	3.18291e-05	0.000734668
Uchl3	10.2015	-0.731772	6.58739e-07	2.34921e-05
Marcksl1	12.4308	-0.733201	1.30407e-05	0.000345873
Phgdh	10.6801	-0.742577	0.000240659	0.00412848
Tmem147	10.2402	-0.745181	7.42502e-08	3.33999e-06
Ccdc137	8.98016	-0.745736	5.88695e-06	0.000171982
Cdkn2d	8.88823	-0.747105	8.03263e-05	0.00164114
Gpr180	10.0573	-0.748601	0.000164574	0.00301256
1700030K09Rik	8.05187	-0.748669	0.000163911	0.00300737
4930503L19Rik	8.49612	-0.748936	0.000223757	0.00388483
Phf20	9.72288	-0.759706	8.38041e-07	2.8722e-05
Senp7	7.26904	-0.761511	0.000335299	0.0054903
Pcbp4	12.0911	-0.76486	7.15063e-08	3.24421e-06
Alg12	8.70439	-0.764902	2.82172e-09	1.75212e-07
Tirap	8.93074	-0.766992	3.57089e-06	0.000109365
Hspb11	7.39124	-0.768338	0.000167075	0.0030548
Arntl	9.33854	-0.769349	1.30913e-05	0.000346635
Pdlim7	11.532	-0.774186	8.4513e-05	0.00171561
Dclre1a	8.69747	-0.778367	2.99007e-05	0.000701404
Tmem219	7.17849	-0.778419	0.000197132	0.00349931
Pea15a	11.1355	-0.782365	8.51062e-05	0.00172544
Fbxw5	9.88322	-0.782449	7.74255e-08	3.4534e-06
Cd82	7.37656	-0.783835	0.000411812	0.00646722
Tes	10.2258	-0.790327	5.93439e-07	2.16195e-05
Stard5	8.52794	-0.791031	6.91395e-06	0.000196898
Slc25a24	9.04956	-0.792139	0.000148519	0.00276624
Mob3a	10.5688	-0.798304	1.51047e-06	4.99305e-05
Bora	9.7461	-0.800677	1.35551e-05	0.00035772
Mtrf1	8.02572	-0.810431	0.000668466	0.00971946
Mtmr6	9.82195	-0.813858	1.17408e-07	4.92378e-06
Ift122	8.77952	-0.814422	5.15725e-05	0.00112946
Rnd3	10.6027	-0.817392	5.64498e-06	0.00016583
Lzts2	10.6639	-0.817442	6.43485e-09	3.68962e-07
Rap2c	8.9905	-0.830857	2.38164e-07	9.42772e-06
1110051M20Rik	7.89408	-0.838814	0.000307232	0.00511
Madd	7.60959	-0.840104	3.04447e-05	0.000709957
Cyb5b	12.2111	-0.845285	0.000102238	0.00200417
Arf2	9.44877	-0.846362	7.52773e-08	3.3766e-06
Papss1	10.086	-0.847963	4.04919e-06	0.000121891
Cald1	10.8091	-0.848592	6.1966e-07	2.23072e-05
Rpgrip1l	7.31622	-0.848864	8.41789e-05	0.00171102
Rtn2	7.77971	-0.859207	5.29103e-05	0.00115556
Galnt7	9.43472	-0.859616	6.51362e-07	2.32814e-05
Speg	8.34496	-0.861427	0.000384043	0.00609924
Palld	10.5445	-0.862926	1.17861e-06	3.97913e-05
Gcnt4	6.68878	-0.869636	0.000479922	0.0073921
Gm2a	9.03582	-0.872233	0.000459747	0.0071299
Ids	8.60848	-0.875101	2.69472e-06	8.41204e-05
Dync2li1	7.48414	-0.878563	7.26717e-05	0.00150613
Lca5	8.0804	-0.88973	4.05877e-05	0.000915478
Ypel2	8.86624	-0.891653	0.000180428	0.00325387
Ggh	7.32504	-0.894032	7.53492e-05	0.00155147
Upp1	11.8193	-0.895607	0.000569587	0.00853249
Baiap2l1	9.30127	-0.896716	0.000414722	0.00649526
Clasp1	10.7582	-0.897535	6.80126e-06	0.000194038
Arid3a	9.54011	-0.898531	0.000351904	0.00570322
Mpp2	8.66117	-0.902064	0.00024055	0.00412848
Smyd4	8.1104	-0.903547	0.000133842	0.00253499
Mtm1	7.11942	-0.904324	0.000111361	0.00216621
Pex26	8.52731	-0.912763	7.4927e-05	0.00154478
Zfp473	9.41506	-0.915189	6.13273e-06	0.000177849
Pex11g	7.06119	-0.917395	0.000632068	0.00928841
Stx1a	7.46241	-0.917475	5.3581e-05	0.00116699
Tuft1	10.0075	-0.920202	0.000172423	0.00313491
Ap1g2	9.20521	-0.921201	5.71051e-09	3.32427e-07
Tctn2	8.58733	-0.926905	7.7193e-06	0.000215569
Porcn	9.48481	-0.930898	0.000634187	0.0093065
Zfp358	9.61526	-0.931126	5.26564e-06	0.000155263
Bcap29	8.67285	-0.935411	2.66513e-05	0.00063375
Kctd21	6.84076	-0.936623	3.19521e-05	0.000736433
Armcx2	9.19673	-0.937827	0.000140239	0.0026341
Dsg2	10.1226	-0.938019	1.97023e-10	1.43104e-08
Kifc3	9.21312	-0.939869	4.34777e-05	0.000973344
Cdh6	7.96444	-0.943127	0.000281971	0.0047378
Adamts9	8.27304	-0.954239	8.25692e-05	0.00168423
Thnsl1	8.80092	-0.955516	4.53877e-06	0.000135088
Hdac10	8.48376	-0.961347	1.13879e-06	3.86116e-05
Kcnk5	9.73811	-0.963181	6.4566e-07	2.31298e-05
Tbc1d19	9.05406	-0.963674	5.14415e-06	0.000152248
Wls	10.4388	-0.969198	2.51761e-09	1.60096e-07
Sdccag8	7.4163	-0.974862	1.13594e-05	0.000306937
Slc2a1	14.6147	-0.977687	6.30423e-05	0.00133451
Rhoa	11.4711	-0.978572	2.1117e-10	1.51985e-08
Aph1b	6.13987	-0.980898	0.000350674	0.00569495
Tcf19	8.05769	-0.987792	6.62319e-07	2.35667e-05
Nfkb2	9.22622	-0.98787	8.81758e-08	3.84621e-06
Rap1gap	7.88234	-0.989653	2.98046e-05	0.000700186
Slc22a17	9.16385	-0.992838	3.98496e-08	1.87791e-06
Chchd6	8.7486	-0.995774	3.38647e-06	0.000104119
Ift88	6.97249	-0.996908	2.57488e-05	0.000616802
Mks1	7.75186	-0.998522	0.000542395	0.00819493
Cd99l2	7.59284	-0.999397	7.3166e-07	2.56308e-05
Reep6	10.8513	-1.00901	8.70667e-09	4.77029e-07
Ipo5	13.3807	-1.01164	1.07091e-09	7.12472e-08
Slc44a3	9.17702	-1.0182	2.83059e-05	0.000668948
Timp3	10.8485	-1.01981	0.000413203	0.00647788
Ets2	9.18454	-1.02034	7.93474e-07	2.73128e-05
4931428F04Rik	8.01765	-1.02197	7.77365e-07	2.68751e-05
Ipp	8.35517	-1.02247	7.49335e-07	2.61343e-05
Fzd7	10.5255	-1.02447	1.69061e-07	6.88153e-06
Tmem43	10.7824	-1.02532	1.06728e-13	1.31002e-11
Vcl	11.7475	-1.0269	1.79794e-06	5.84571e-05
Ttc8	7.95461	-1.02706	1.90629e-08	9.76833e-07
Rabl2	8.53005	-1.02726	2.20282e-05	0.000534962
Slc44a2	10.8188	-1.02775	1.68031e-05	0.000424339
Pxmp4	7.85953	-1.0305	2.24428e-05	0.000544195
Gm4980	8.27035	-1.03087	0.000194486	0.00346309
Efcab7	7.18586	-1.03155	6.23923e-05	0.00132785
Asf1b	10.0174	-1.03436	3.65372e-06	0.000111685
D8Ertd82e	9.83849	-1.03449	0.000687251	0.00994692
Nr2c1	8.41189	-1.03599	1.43832e-08	7.64241e-07
Ramp2	7.88354	-1.04418	0.000344874	0.00562962
Sh3pxd2b	8.40124	-1.04631	5.80775e-05	0.00124607
Cited2	10.6829	-1.06371	0.000282161	0.0047378
Tmem109	10.1625	-1.06428	3.91123e-11	3.27674e-09
Ampd2	11.1629	-1.06792	3.87374e-06	0.000117279
2610015P09Rik	7.35379	-1.06877	6.63521e-06	0.000189642
Dhrs1	9.37083	-1.07065	2.42184e-11	2.09549e-09
Zfp579	6.61023	-1.0718	4.36647e-06	0.000130697
Selm	9.38753	-1.07654	2.66564e-05	0.00063375
Dcun1d4	9.73647	-1.07919	3.54514e-10	2.45125e-08
Slc7a8	9.93728	-1.09031	0.000373879	0.0059919
Cdk14	8.40737	-1.09314	0.000324687	0.00534973
Fblim1	11.8265	-1.09567	1.20802e-08	6.484e-07
Mipol1	7.95757	-1.09652	4.66234e-05	0.00102962
Rgs19	9.56389	-1.10012	4.26228e-09	2.52767e-07
Nr4a1	9.19163	-1.10026	6.25894e-05	0.00132881
Tapbp	10.3626	-1.10656	0.000206981	0.00364148
Rnf219	8.57623	-1.11407	6.51214e-05	0.00137119
Ppp1r18	9.07789	-1.12161	6.09703e-06	0.000177464
5730559C18Rik	8.89228	-1.12831	0.000425825	0.00663633
Slc39a4	10.9584	-1.1289	6.28272e-05	0.00133174
Slc35e4	7.73896	-1.13011	5.22543e-05	0.00114281
Mdk	12.3846	-1.13447	0.000115947	0.00224164
Tmsb10	11.4279	-1.14521	3.73602e-06	0.000113981
Il1rap	5.87182	-1.15241	4.64084e-05	0.0010263
Ankle1	7.83821	-1.16151	6.24096e-06	0.000179345
Galnt11	8.48556	-1.16891	1.17855e-07	4.92378e-06
Tgfb1	8.56238	-1.17046	0.000113359	0.00219429
Myadm	12.3612	-1.17435	3.55813e-14	4.77453e-12
Itprip	7.89717	-1.17765	6.63764e-08	3.02883e-06
Abhd8	9.27599	-1.18043	6.47638e-06	0.000185438
Khk	6.31125	-1.18079	4.98668e-05	0.00109513
Ptges3l	5.89007	-1.18102	0.000348175	0.00566599
Sgk1	13.0294	-1.18594	2.22597e-06	7.07753e-05
Tfcp2l1	11.1389	-1.18905	0.00042973	0.0066906
Thtpa	7.63829	-1.19164	3.44097e-07	1.31288e-05
Pitpnm1	8.45173	-1.19201	3.17728e-08	1.53381e-06
Ccdc102a	7.90402	-1.20814	1.91303e-05	0.000474037
Msrb3	5.98467	-1.21005	0.000325133	0.00535152
2610318N02Rik	8.28053	-1.21057	2.2151e-08	1.10643e-06
Lgals1	10.3486	-1.21158	4.42836e-05	0.000987588
Hmgn5	8.18915	-1.21161	5.6518e-08	2.60906e-06
Nphp1	7.94485	-1.21442	2.80454e-08	1.3834e-06
Mob3c	6.08577	-1.21867	0.000482315	0.00741198
Prss35	8.89519	-1.2372	0.000296977	0.00495503
Tcl1	9.00685	-1.23961	9.09358e-05	0.00182263
Mapk11	7.37895	-1.25447	0.000236813	0.0040802
Kif24	7.96576	-1.25515	2.97286e-07	1.15373e-05
Gdpd1	9.38791	-1.25959	1.93769e-07	7.78717e-06
Enox2	7.34607	-1.26519	1.54172e-08	8.11015e-07
Abhd14b	7.27151	-1.27127	4.30937e-07	1.61311e-05
Igf2	12.6798	-1.27957	9.00507e-05	0.00180947
Kcnk1	10.1209	-1.29326	2.81804e-08	1.38574e-06
Epas1	10.9607	-1.30032	5.3586e-08	2.48821e-06
Trim68	6.37191	-1.30919	6.33786e-05	0.00133805
C8g	5.96209	-1.32304	0.000301008	0.005014
Zc4h2	7.7067	-1.32444	1.0152e-07	4.32117e-06
Ankrd37	8.56177	-1.32599	0.000154042	0.00284609
Mxd3	7.15983	-1.33472	3.12264e-08	1.51668e-06
Wdr19	8.12162	-1.33676	1.2155e-07	5.06478e-06
Fggy	7.3732	-1.34005	0.000208677	0.00366319
Setdb1	10.5714	-1.34578	6.3475e-09	3.66811e-07
Syngr1	8.53828	-1.34738	2.1674e-11	1.89605e-09
Eml1	8.99488	-1.3494	1.79473e-08	9.25659e-07
Rrad	6.43243	-1.35611	0.000152499	0.00282417
Lrrn4	8.37315	-1.36176	2.46728e-05	0.000595533
Ccdc28b	7.46219	-1.36586	0.000618596	0.00912847
Cdca7l	8.83512	-1.37293	7.43178e-07	2.59768e-05
Tspan2	7.48459	-1.3803	2.74966e-09	1.72087e-07
Gng7	6.069	-1.38191	2.1867e-05	0.000531863
Otub2	7.74143	-1.38833	5.182e-07	1.9171e-05
Gstt3	8.06027	-1.39187	1.93356e-09	1.24742e-07
Pdrg1	10.1027	-1.39901	5.24965e-20	1.18747e-17
Tmc4	8.7028	-1.41897	1.88345e-05	0.000468172
Opn3	6.85182	-1.41905	0.000577613	0.00862823
Oscp1	6.50846	-1.42526	4.56744e-05	0.0010129
Dusp18	7.26219	-1.42666	1.42605e-07	5.86496e-06
Gatsl2	8.39414	-1.43048	3.05484e-13	3.53069e-11
Zfp286	5.54732	-1.43254	0.000258727	0.00438617
Itgb3bp	7.21518	-1.4371	6.20986e-06	0.000178776
Kalrn	7.21574	-1.44925	5.93647e-06	0.000173109
Spink3	12.6608	-1.47625	3.33309e-05	0.000764872
Enpp5	8.2676	-1.48576	0.000574084	0.00858995
Tnnc1	7.25421	-1.48904	7.76688e-05	0.00159508
Cd248	6.06309	-1.50544	0.000208598	0.00366319
Gstm7	5.28667	-1.5169	0.000204543	0.0036066
Uggt2	7.68412	-1.53116	3.29895e-07	1.27094e-05
Anxa6	10.9756	-1.53327	3.71423e-12	3.60805e-10
Kit	11.5456	-1.54736	1.13839e-07	4.80675e-06
Adamts1	8.78369	-1.55198	9.2764e-05	0.00184526
Irf2	6.02871	-1.55204	8.71679e-05	0.00176179
Ap3m2	7.2258	-1.56024	2.65464e-07	1.04561e-05
Nuak2	9.24193	-1.57949	1.11701e-05	0.000302338
Flna	13.2855	-1.58115	2.26533e-07	9.01238e-06
Car4	14.1333	-1.59092	2.68052e-09	1.69097e-07
Acsl6	5.90349	-1.59832	4.3522e-05	0.000973344
Raph1	8.29949	-1.60996	6.04066e-14	7.59109e-12
Fndc4	10.4128	-1.64394	8.32477e-11	6.52547e-09
Armcx3	5.53613	-1.65062	0.000354097	0.00572615
Apobec3	10.3521	-1.65921	1.0161e-10	7.88675e-09
Trim21	6.49973	-1.6676	1.46486e-05	0.00038149
St3gal4	7.07588	-1.68299	1.65279e-07	6.75381e-06
9530053A07Rik	4.81141	-1.69439	9.08275e-05	0.00182263
Ccnd2	9.82483	-1.70504	3.779e-08	1.7969e-06
Dzip1l	7.13019	-1.74408	5.93941e-07	2.16195e-05
Tgfb2	7.24291	-1.76227	0.00025378	0.00431617
Wnk4	7.50138	-1.77576	1.30655e-09	8.54871e-08
Tmem108	7.07513	-1.78027	3.40816e-05	0.000778713
Tcf7l2	11.6701	-1.78106	1.82499e-15	2.80552e-13
Abat	5.89307	-1.87088	1.1812e-05	0.000315932
4933402E13Rik	6.56923	-1.87455	0.000632367	0.00928841
Cnn2	12.3946	-1.90643	1.74166e-16	2.90289e-14
Sh3bgrl	8.29842	-1.90778	8.30368e-15	1.17393e-12
Fut10	7.82672	-1.92965	2.07468e-11	1.82503e-09
Lrguk	4.42463	-1.93529	7.11378e-05	0.0014821
Tgfb1i1	8.42055	-1.95713	5.93961e-14	7.52382e-12
2810417H13Rik	9.65839	-1.98332	9.06654e-08	3.9117e-06
Ctgf	11.6997	-2.01149	1.84458e-06	5.98505e-05
Ccdc122	4.09842	-2.02973	0.00011965	0.00230604
Fkbp14	6.25303	-2.22391	8.44644e-08	3.6945e-06
Awat2	3.8311	-2.25148	0.000625402	0.00921174
Nxpe4	4.96121	-2.2983	0.000521842	0.00795168
Cd44	7.09405	-2.33678	3.78034e-07	1.4328e-05
Myl9	8.92209	-2.34787	3.85056e-08	1.81999e-06
Fam65b	4.53601	-2.3831	9.2626e-06	0.000254184
Hhip	6.71977	-2.38614	3.74584e-05	0.00084852
Drp2	6.78225	-2.49052	1.59962e-11	1.42294e-09
Tmem181b-ps	4.81812	-2.52363	1.82649e-07	7.37771e-06
Ptger3	3.6295	-2.68897	0.000117512	0.00226912
D730005E14Rik	4.1319	-2.83828	1.68936e-05	0.000425269
Ppp1r16b	7.24294	-3.00033	5.63379e-14	7.19398e-12
Wdfy1	10.1805	-3.67305	7.81293e-61	1.54637e-57
A2m	7.16927	-4.1605	2.77316e-06	8.59299e-05
Fn3krp	6.33349	-4.47686	1.1152e-26	3.67877e-24
Maml2	6.63604	-5.39002	1.02492e-10	7.91639e-09
