# Supplementary material for: Dominant role of DNA methylation over H3K9me3 for IAP silencing in endoderm
Source: Nat Commun. 2022 Sep 19;13:5447. doi: 10.1038/s41467-022-32978-7 (PMC9485127; doi:10.1038/s41467-022-32978-7)
Supplement: Supplementary file 7 — Supplementary Data 4 [file 41467_2022_32978_MOESM7_ESM.xlsx]

## Sheet: DE cells
gene_id	logbaseMean	log2FoldChange	pvalue (Wald test)	padj (Benjamini-Hochberg)
H19	9.80087	7.26072	2.10595e-31	2.50187e-28
Ifi27l2a	7.4545	6.76408	6.9797e-65	5.38972e-61
Fmr1nb	8.98797	6.60155	4.20076e-41	1.08128e-37
Cd22	7.52795	6.49036	1.82632e-21	8.81429e-19
C330024D21Rik	5.18616	5.09344	1.31552e-08	8.43022e-07
Naip6	2.85672	5.0005	1.72724e-07	7.82274e-06
Ifi27l2b	7.38647	4.96577	2.41845e-41	7.47012e-38
Triml2	9.74341	4.95624	1.12574e-38	2.17324e-35
2010005H15Rik	4.48708	4.7918	5.16506e-17	1.69722e-14
Triml1	8.37838	4.75312	5.32315e-13	1.06767e-10
Naip5	3.57918	4.41121	7.93037e-10	6.9589e-08
Btn1a1	4.80098	4.39841	5.67335e-16	1.59308e-13
Slfn2	7.45434	4.37451	4.64994e-39	1.02591e-35
Rdh1	6.58809	4.34588	1.21117e-26	8.90727e-24
Fam19a4	6.03762	4.29555	1.43915e-06	4.68909e-05
Elmod1	4.99951	4.25918	1.30515e-10	1.46063e-08
Trpm1	3.61192	4.2588	0.000106529	0.00164688
Cdh9	2.7219	4.13509	3.11325e-05	0.000602519
Ttc29	2.90306	4.12701	3.80169e-07	1.48416e-05
Trap1a	10.3504	4.09345	3.63421e-76	5.61267e-72
4922502N22Rik	2.25787	4.07272	0.000244373	0.00315824
Slc2a13	2.14027	3.9091	0.000695286	0.00707845
Foxd3	5.36313	3.81452	5.94389e-07	2.17529e-05
Tex19.1	10.5627	3.75291	9.1081e-30	9.3777e-27
Rdh9	5.58535	3.68006	2.23227e-23	1.32597e-20
D6Ertd474e	2.62315	3.64195	0.00065114	0.00675367
Bcl11a	4.77523	3.56658	1.22058e-05	0.000278855
Dnaic1	4.77968	3.54881	1.27462e-12	2.43027e-10
Tsga8	5.67118	3.54322	1.24316e-12	2.39992e-10
Ptprb	5.85575	3.53439	5.88827e-11	7.27507e-09
Adra1a	2.55754	3.51668	6.92193e-05	0.00117604
Kcnu1	6.0916	3.50264	8.27057e-26	5.80594e-23
Nefh	7.26353	3.50153	1.58176e-11	2.32654e-09
Kcnk12	4.93396	3.47337	8.9945e-08	4.58453e-06
Tmem87a	9.11625	3.47062	2.04698e-63	1.05378e-59
Gm5868	4.96468	3.46821	0.000310482	0.00382135
Crybb1	1.89098	3.36214	0.000816808	0.0080043
Gm6682	5.60201	3.35537	5.50441e-09	4.06747e-07
Bglap3	5.32699	3.3351	4.15994e-05	0.000769877
AI662270	8.64803	3.3245	4.26472e-16	1.21971e-13
Agt	6.68152	3.30017	1.98301e-09	1.65544e-07
St8sia6	5.25677	3.29812	5.09884e-06	0.000134609
Rho	3.8087	3.26988	6.24651e-06	0.000160518
H2-M10.6	5.55696	3.26929	1.59497e-13	3.4694e-11
Akr1c12	7.20882	3.25444	1.53383e-18	5.92212e-16
Tmprss12	4.81428	3.23012	0.000267105	0.00337852
2410088K16Rik	4.47752	3.22127	3.59242e-06	0.000101243
9430021M05Rik	3.35756	3.21182	2.23842e-05	0.00046155
Gdf2	4.66639	3.15713	4.58372e-10	4.31653e-08
Zar1	6.49141	3.12511	0.00051214	0.00561826
Rims4	3.93073	3.11864	0.000251211	0.003217
Igfbp7	6.20515	3.11582	7.16491e-10	6.32314e-08
EU599041	7.1972	3.10444	1.74803e-05	0.000373913
Gm13152	6.99209	3.08646	6.48621e-24	4.00692e-21
Mup6	4.98274	3.06898	4.54588e-05	0.00082402
Kirrel2	7.72171	3.06498	0.000170531	0.0024218
Timd2	7.82968	3.06453	4.25651e-12	7.28378e-10
Mogat1	5.2453	3.04342	4.18966e-11	5.43741e-09
Pou5f1	12.4214	2.98391	1.16632e-07	5.55944e-06
Slc35d3	3.35866	2.97408	0.000137696	0.00203097
Cyp2c65	3.30493	2.94474	1.52142e-05	0.000333762
Prr19	6.44307	2.93659	8.43397e-06	0.000207081
Rbp3	6.94005	2.93243	2.02798e-27	1.74e-24
Nefl	9.47764	2.90373	4.68314e-11	5.92839e-09
Ackr4	6.55137	2.89635	1.01391e-09	8.65133e-08
Akr1c13	8.40823	2.87516	3.39738e-18	1.27973e-15
Ly6a	6.76212	2.85655	0.000234905	0.00306149
Fam84a	8.74916	2.84643	3.90248e-13	7.93443e-11
Defb36	6.56673	2.81676	3.52345e-10	3.35902e-08
Mrap	4.81175	2.81077	7.09354e-05	0.00119992
Cacna2d4	4.64503	2.80487	0.000200615	0.00272671
Capn9	3.35477	2.79444	0.000271374	0.00341016
Tnni3	9.34162	2.785	3.12573e-06	9.05701e-05
Msc	5.73043	2.77154	0.000189653	0.00261285
Mapk10	3.64936	2.74955	0.00027036	0.00340258
Stxbp5l	6.34316	2.73508	5.39834e-07	1.99933e-05
Bcmo1	7.75716	2.71123	6.16682e-10	5.63553e-08
Hsd17b6	4.65921	2.71003	0.000652092	0.00675899
Slc45a1	5.25292	2.70577	3.56105e-07	1.41018e-05
Penk	8.02398	2.68822	6.3053e-05	0.00108682
C920025E04Rik	3.14982	2.68027	0.000639309	0.00665692
Gtsf1l	8.34164	2.66172	9.93687e-08	4.95049e-06
Mtmr10	9.95826	2.65179	1.18241e-26	8.90727e-24
Cib2	5.70333	2.64895	2.51915e-13	5.40357e-11
Sh3gl3	6.79275	2.63568	2.49197e-06	7.5627e-05
Osr1	3.65955	2.62789	5.78244e-05	0.00100567
Slc5a4b	4.5586	2.62477	9.66263e-05	0.0015212
C8b	4.09421	2.62398	6.5897e-05	0.00113079
Pcnxl2	4.731	2.58977	1.67918e-08	1.04428e-06
E330020D12Rik	6.72275	2.58626	0.000166288	0.00237133
Syt4	4.32929	2.58094	0.00098301	0.00919075
Maged2	12.5857	2.55625	1.69191e-27	1.53705e-24
Hbb-bh1	3.4889	2.53257	2.41393e-05	0.000489891
Wnt2	4.39921	2.50004	1.51836e-08	9.57125e-07
Kng2	3.17642	2.49816	7.77417e-05	0.00128411
Gypc	4.72333	2.49155	1.21713e-07	5.745e-06
Abcc8	7.4408	2.47796	9.16512e-11	1.03318e-08
Cd8a	8.81254	2.47035	5.74162e-14	1.32349e-11
Lrtm2	4.60304	2.45818	2.36977e-05	0.000483471
Trim31	6.02915	2.44694	1.02501e-07	5.09014e-06
Pnlip	3.52013	2.43881	5.24315e-05	0.000926489
Gm2373	9.5038	2.43027	0.000229324	0.00301284
Pgam2	7.50086	2.4092	3.17657e-10	3.1448e-08
Kcne3	4.05611	2.40898	0.000156916	0.00226064
Pdlim4	8.80942	2.40713	3.02923e-13	6.40868e-11
Rgs8	10.9236	2.39869	8.37521e-12	1.33347e-09
Pga5	14.8791	2.39361	5.44326e-06	0.000141763
Spock3	4.28744	2.38804	6.82331e-05	0.0011657
Padi3	7.67867	2.38613	3.02243e-19	1.26158e-16
Ghrl	6.271	2.38456	0.000342111	0.00413302
Btn2a2	6.12174	2.36704	8.4471e-11	9.8088e-09
Amica1	5.96282	2.34924	0.000194802	0.00266713
Gm7120	5.84176	2.34624	4.12436e-11	5.39802e-09
Chsy3	8.10574	2.33295	1.33889e-12	2.52169e-10
Nod1	8.70318	2.31647	2.17505e-34	3.35915e-31
Pmepa1	9.12316	2.28009	3.11237e-11	4.3304e-09
Rnf39	9.39521	2.27806	4.17855e-08	2.29657e-06
Ly6e	11.7084	2.25881	6.18423e-28	5.96933e-25
Dok2	9.81966	2.24867	8.45811e-10	7.38006e-08
Gm10638	3.89751	2.23203	4.31992e-06	0.000117666
Ankrd35	7.60065	2.23007	0.000107628	0.00165393
Nefm	5.56554	2.21033	3.81749e-06	0.000106038
Dhrs7	10.5701	2.20668	9.99168e-17	3.14921e-14
Kcnh6	3.64693	2.19263	0.000427271	0.00489887
Rnf125	6.35665	2.18539	1.15773e-05	0.000267265
Creb3l3	6.0691	2.18239	3.3543e-10	3.2581e-08
Tmem158	9.00973	2.1717	7.3594e-12	1.20913e-09
Gfi1	5.33867	2.15792	0.000158025	0.0022745
Gstp1	11.5964	2.15363	6.10637e-22	3.04215e-19
Enho	6.62077	2.12918	3.35444e-06	9.5583e-05
Prr15l	7.18409	2.12611	4.34549e-06	0.000118154
Tcfl5	8.17951	2.12407	4.44279e-07	1.69838e-05
Zfp345	6.33238	2.12092	7.30744e-08	3.79987e-06
Hs3st5	4.67689	2.11104	0.000397728	0.00463122
Rasd2	7.13154	2.10113	0.000507209	0.00557533
Ngf	5.22652	2.09839	0.0002392	0.00310438
Lgals9	9.25601	2.08811	9.10646e-08	4.62632e-06
Fam134b	10.8944	2.07909	1.01159e-14	2.47983e-12
Gm973	4.23881	2.07878	5.27762e-05	0.000931515
Barhl2	4.81926	2.07764	0.000352395	0.00421564
Nkx6-1	6.24198	2.05911	8.67361e-11	9.99666e-09
Pcp4l1	5.94405	2.05345	1.02651e-05	0.000243152
Pkd1l2	7.09583	2.04757	0.000387248	0.00454112
Tnfaip2	5.86232	2.0471	2.97826e-06	8.7612e-05
Ulbp1	5.67354	2.03527	8.20888e-06	0.000202817
2510049J12Rik	7.27015	2.02999	1.12113e-07	5.41237e-06
Edn3	6.96154	2.01926	5.56174e-09	4.09026e-07
Pla2g5	6.89273	2.01404	6.96432e-06	0.000176613
Fam159b	8.28035	2.01265	2.64275e-06	7.92516e-05
4930552P12Rik	5.35736	2.00204	0.000363162	0.00432301
Crlf2	9.01268	2.00011	2.3739e-16	7.18873e-14
Ggct	8.50561	1.99514	1.9689e-10	2.11164e-08
Tspan5	10.5973	1.98567	4.09384e-37	7.02503e-34
Gm11744	4.45551	1.97866	1.77587e-05	0.00037882
Ppp1r14d	3.87875	1.97188	0.000340007	0.00411525
Col23a1	8.50347	1.95109	7.65555e-07	2.71798e-05
Sema5b	8.73952	1.94928	9.4642e-07	3.24091e-05
Nckap1l	8.66185	1.94918	2.06201e-09	1.69252e-07
Gchfr	5.15674	1.94507	0.00026442	0.0033583
Oaf	8.47143	1.94388	2.77939e-05	0.000547512
Proc	8.84052	1.94015	1.5205e-06	4.91268e-05
Abhd3	5.68767	1.93862	3.57656e-05	0.000679901
Fam151a	5.91614	1.9372	0.000562444	0.00601134
Ambp	6.81497	1.93474	9.75041e-06	0.000233602
Rtn4r	7.65895	1.91749	4.24156e-06	0.000116147
Ugt8a	5.64444	1.90201	0.000830336	0.00811114
Prph	7.24831	1.90088	0.000716206	0.00723893
Sez6l	4.693	1.89072	0.000405593	0.00470628
Ube2ql1	8.30379	1.8873	7.85726e-06	0.000195407
Stmn3	5.31496	1.8861	0.000219695	0.00291995
5730507C01Rik	7.64554	1.88455	3.73148e-22	1.92097e-19
Fbxl7	5.25564	1.88382	6.48278e-07	2.36132e-05
Fuom	5.87975	1.87728	1.8321e-07	8.17775e-06
Apoa1	12.195	1.87392	0.00081015	0.00794914
Brinp2	4.55169	1.87134	0.000622845	0.00652592
Cd59b	5.94858	1.87056	6.1435e-08	3.26049e-06
Nqo1	8.70641	1.85874	4.55651e-05	0.000824356
Aldh1l1	8.53525	1.84245	1.60203e-06	5.15584e-05
Ang	7.66548	1.83001	3.59069e-24	2.31061e-21
Folr1	11.2427	1.82379	1.33937e-15	3.62899e-13
Pde4d	7.96045	1.8154	1.26048e-11	1.94668e-09
Slc25a21	4.90642	1.80845	8.08688e-05	0.00133007
Tspan17	7.70877	1.79525	3.42617e-11	4.64156e-09
Rasgrf2	5.45147	1.79032	0.00100464	0.0093524
Ptprt	6.49755	1.78606	0.000377812	0.00444059
Abcg4	5.81549	1.78349	7.70584e-07	2.72957e-05
Cngb1	5.09785	1.78056	0.000175132	0.00246333
Tnfaip8l3	3.82885	1.777	0.000656206	0.00678772
Acsm1	5.08585	1.77111	0.000203847	0.0027612
Ntn4	5.75474	1.75521	0.000165751	0.00236805
Ccdc154	5.24186	1.74965	2.7406e-05	0.000541943
2410003L11Rik	7.79993	1.7471	1.16916e-13	2.61689e-11
Crispld1	7.14104	1.74389	2.50461e-07	1.05954e-05
Tcf21	4.40903	1.73583	0.00103256	0.00955586
Gm2694	9.16629	1.73556	2.35515e-05	0.000481124
Fam81a	6.36496	1.73115	3.06535e-07	1.24911e-05
Dact2	7.54701	1.7246	7.20771e-06	0.000182485
Ephx4	6.24397	1.70977	4.98186e-06	0.000132426
Acad12	6.81736	1.70276	1.28077e-11	1.95843e-09
Itpka	5.68291	1.69892	8.99245e-06	0.000218364
Ffar4	7.44088	1.69226	3.3058e-11	4.51813e-09
Nrg4	5.36525	1.6843	2.33492e-05	0.000478256
Eepd1	7.60386	1.68053	3.04918e-08	1.76373e-06
Lypd6b	7.98962	1.67898	0.000485646	0.00539203
Gna15	7.86218	1.65988	0.000135202	0.00200197
Nell1	5.95217	1.65688	1.33208e-05	0.000299021
Fcgr3	6.95316	1.65409	0.000137	0.00202277
Stat4	7.46677	1.65236	5.53484e-06	0.000143906
Kcns3	8.33188	1.63582	2.69997e-07	1.12698e-05
Aldh1b1	6.95752	1.63509	8.98987e-05	0.00144625
Sepp1	12.0105	1.63506	1.36379e-06	4.47184e-05
Cbln4	8.54298	1.63032	7.29708e-06	0.000184144
Oxct1	9.42723	1.62983	1.4744e-20	6.69727e-18
S1pr3	6.79915	1.6298	6.05547e-11	7.36383e-09
Slc25a29	6.18135	1.62935	1.92112e-05	0.000403671
Vat1l	4.61866	1.6261	0.00033152	0.00404049
Slc38a5	10.0168	1.61236	0.000117839	0.00178948
Hcn1	4.37106	1.61027	0.000596115	0.00630144
Glipr1	8.77428	1.60579	1.00995e-05	0.000239595
Ccdc65	4.35418	1.58603	0.00023167	0.00302744
Anxa9	6.42043	1.57358	1.8576e-05	0.000392997
H2-T23	7.57377	1.57121	0.000571386	0.00608585
Slc5a5	8.21451	1.56721	0.000268218	0.00338919
Mreg	10.3278	1.56516	1.12517e-07	5.41346e-06
Tmem238	6.39153	1.5406	4.10097e-07	1.57551e-05
Pycard	8.34713	1.53572	6.72573e-07	2.41563e-05
Slc41a2	7.6297	1.53269	0.000860406	0.00828597
Utf1	11.9331	1.52765	8.50114e-05	0.00138347
1010001N08Rik	5.73657	1.52025	0.000758452	0.00757667
Tubb3	9.88515	1.50696	3.22839e-11	4.45172e-09
Lhfp	8.04829	1.50599	3.53597e-09	2.70344e-07
Stard10	10.2419	1.50343	1.10809e-11	1.72861e-09
Cdkn2b	7.88121	1.49824	1.33842e-08	8.5064e-07
Slc18a1	7.32347	1.49552	6.88698e-06	0.000174938
Cyp2s1	9.74443	1.49328	9.6426e-07	3.28742e-05
P4ha3	5.22442	1.49183	0.000894344	0.0085419
Igsf11	5.15998	1.48566	3.17932e-06	9.17784e-05
Abtb2	8.98697	1.485	4.38035e-06	0.000118684
Ggt1	6.93056	1.47897	1.27106e-06	4.22156e-05
Ctsc	12.9326	1.47659	6.05356e-06	0.000156602
1700086O06Rik	5.08228	1.47658	5.96583e-05	0.00103408
Tcn2	12.0406	1.46488	4.1825e-09	3.13566e-07
Cacna2d3	8.78601	1.4648	8.34257e-06	0.000205491
Cyp2u1	4.91655	1.46213	1.15143e-05	0.000266607
Pgbd5	4.92738	1.4593	0.000833509	0.00812828
Zfp385b	4.81117	1.44834	0.000258089	0.00328601
Akr1c19	8.91008	1.44316	1.61597e-05	0.000350519
Bcl3	8.50011	1.44117	2.57452e-05	0.000515706
Fzd8	10.0766	1.4339	3.19646e-05	0.000617849
Abat	5.89307	1.43151	1.14048e-05	0.000264866
Vsig10l	5.6111	1.43127	0.000245045	0.00316163
Cbln1	8.66025	1.42714	0.000229718	0.00301424
Hnf1a	6.70823	1.4252	0.000280476	0.00350743
Bcl2l14	6.46096	1.41668	0.000212627	0.00284805
Kcnmb4	7.16511	1.4129	2.1901e-07	9.55477e-06
Sfrp1	12.5701	1.40724	4.16244e-05	0.000769877
2310009B15Rik	5.86949	1.40424	1.10369e-07	5.3867e-06
Cacnb4	5.11781	1.40421	0.000394122	0.00460679
Tst	6.8706	1.39963	2.78225e-07	1.15279e-05
B3gnt3	9.0779	1.39873	5.4482e-05	0.000955075
Lxn	9.9583	1.39301	3.18326e-15	8.47625e-13
1700030C10Rik	7.88215	1.3929	6.51369e-10	5.91749e-08
Ntm	7.54262	1.38793	0.000122541	0.00184479
Ticam1	7.77992	1.38284	1.47021e-11	2.20446e-09
Gm5595	7.88979	1.38165	8.00933e-13	1.56577e-10
Dlgap3	8.17622	1.38055	3.07499e-05	0.000595861
Trim32	10.5616	1.37778	1.96555e-17	6.89909e-15
Car7	5.347	1.35964	0.000708482	0.00718437
Gpm6b	7.96882	1.35635	8.01327e-05	0.00131937
Ptger4	5.79028	1.3547	0.000363966	0.00432724
St3gal3	8.27522	1.35413	1.59989e-07	7.31028e-06
Cystm1	9.24463	1.35205	2.9763e-10	2.9848e-08
Tmem86b	6.24657	1.35163	0.000186824	0.00258772
Rfx2	7.55897	1.34913	2.14124e-05	0.000443289
Rbp4	12.5687	1.34454	0.000192707	0.00264313
L1td1	10.0761	1.34372	3.7597e-06	0.00010519
Hspb1	9.52956	1.34093	2.21677e-06	6.8335e-05
Dusp8	8.24715	1.32236	5.65133e-05	0.00098732
Neto2	7.00454	1.32221	4.62519e-07	1.75507e-05
2610305D13Rik	10.3668	1.3188	4.22275e-08	2.31263e-06
Slc35g2	8.29201	1.31791	0.00025588	0.00326596
Dnaja4	7.75967	1.31508	5.74664e-05	0.00100058
Ttc12	7.18901	1.3146	3.17159e-09	2.46141e-07
Tcp11	6.87136	1.30893	2.73056e-07	1.13668e-05
Rnase4	10.1366	1.30445	9.43103e-09	6.33273e-07
Paqr5	7.37048	1.30378	0.000818272	0.00801356
Sesn3	7.85668	1.29958	3.20118e-09	2.47195e-07
Enpp3	9.48173	1.29878	7.84117e-06	0.000195407
AI464131	9.43343	1.29714	5.07251e-07	1.90608e-05
Hdhd3	5.74246	1.29592	1.86949e-06	5.88652e-05
Sec14l2	10.611	1.29542	1.81342e-06	5.73903e-05
Pdia5	11.1706	1.29398	1.57987e-09	1.34063e-07
Ube2e2	8.11817	1.29361	9.59578e-09	6.41547e-07
AA414768	6.2229	1.29281	2.77471e-05	0.000547287
Mecom	6.55938	1.29039	0.00100672	0.00935482
Hipk2	8.90136	1.28709	5.38771e-05	0.000945543
Aes	11.5315	1.28293	4.62439e-06	0.000124858
Tacr1	6.28731	1.27791	0.000356985	0.00426064
Shisa9	5.64747	1.27408	0.000506085	0.0055709
Ell2	10.6745	1.27251	1.85677e-07	8.26399e-06
Tmem27	5.27049	1.27244	0.000686961	0.00703076
Atp10d	10.2929	1.26783	7.09107e-08	3.71236e-06
Tnfrsf21	10.6908	1.26714	2.63408e-14	6.25858e-12
Filip1l	6.68458	1.26683	1.10566e-07	5.3867e-06
Zfp58	8.12617	1.26078	8.70683e-15	2.16884e-12
L3mbtl3	8.97975	1.26046	4.29179e-12	7.28378e-10
Sap30l	8.72375	1.25838	3.7981e-05	0.000716213
Zfp42	11.2791	1.25552	2.21669e-06	6.8335e-05
Plxnd1	6.45873	1.25276	0.000500721	0.00552839
Stk32a	8.32628	1.25239	2.14473e-07	9.43681e-06
Fam210b	10.5809	1.25005	4.47834e-07	1.70774e-05
Dhrs11	9.17528	1.24661	1.71457e-08	1.05919e-06
Crip1	10.4876	1.24598	0.000102001	0.001588
Arid3c	9.11841	1.24563	2.60439e-05	0.000518996
Cds1	8.31357	1.24132	4.85347e-06	0.000130134
Fbxo10	8.23958	1.23767	2.43812e-09	1.951e-07
Nudt7	7.40507	1.23605	2.50282e-07	1.05954e-05
Lurap1l	8.61556	1.23032	1.67974e-06	5.35988e-05
Cox7a1	6.85325	1.22839	0.000794492	0.00783534
Pgap1	9.27798	1.22658	7.17735e-08	3.74483e-06
Serf1	8.16097	1.22265	1.36459e-11	2.06614e-09
Cdh4	6.68662	1.22261	4.75799e-05	0.000849182
Khdrbs3	7.28481	1.22259	0.000988873	0.00923346
Morn2	5.88115	1.22243	0.000127637	0.00190825
Mvb12b	8.34399	1.22121	3.28727e-09	2.5258e-07
9830147E19Rik	7.99252	1.21706	2.61477e-10	2.67434e-08
2310009A05Rik	7.2245	1.21132	1.0695e-06	3.60641e-05
Tle6	8.42025	1.2079	9.36895e-07	3.22259e-05
Blvrb	9.67463	1.20561	3.38894e-06	9.63881e-05
Tmem160	9.11782	1.19575	2.61977e-06	7.87154e-05
Pde9a	8.84487	1.19524	0.000164115	0.00234684
Birc3	7.01854	1.19231	1.92105e-06	6.00579e-05
Alkbh7	8.64014	1.1906	2.9593e-07	1.21552e-05
Snx18	10.8296	1.18762	3.35061e-12	5.81425e-10
Rab26	5.52042	1.18343	0.00010458	0.00161837
Zic5	5.92967	1.18056	0.000215413	0.00287789
Ctsh	12.6033	1.17775	0.00044839	0.00507321
Efna2	8.41634	1.177	4.784e-06	0.000128494
Qpct	7.1879	1.17659	8.35358e-05	0.00136233
Tmem243	6.83071	1.17605	0.000208343	0.00280527
Jund	12.4486	1.16906	0.000377121	0.00443719
Map3k15	6.5864	1.16761	0.00105933	0.00974986
Otud3	7.00267	1.16266	4.21238e-05	0.000775399
Slc25a33	10.0774	1.1598	0.000572243	0.00608659
C1galt1c1	8.66028	1.15885	1.23469e-07	5.77836e-06
Hpcal1	9.734	1.1575	5.35546e-07	1.98822e-05
Ahcy	7.63211	1.15731	1.67457e-07	7.62891e-06
Gsc	8.51182	1.1555	4.20271e-05	0.000774542
Derl3	7.04047	1.15314	0.000150909	0.0021884
Pde2a	7.43895	1.14997	0.000639648	0.00665692
Zfpm1	9.12343	1.14919	0.000886609	0.00848902
Uqcrb	10.1872	1.14834	6.50036e-09	4.62634e-07
LOC100503676	7.25625	1.14557	0.000973272	0.00913751
Ttc8	7.95461	1.14401	6.80469e-15	1.72281e-12
Rab6b	7.76917	1.13992	4.47565e-05	0.0008132
Ncam1	9.53554	1.13907	6.54146e-06	0.000167262
Ccdc85a	6.52186	1.13862	0.000370216	0.00437582
Map1lc3a	9.85491	1.13616	2.2517e-09	1.83028e-07
Gtf2ird2	6.77424	1.13325	9.43162e-07	3.23693e-05
Scamp5	10.3489	1.12921	1.52186e-10	1.66692e-08
Cited2	10.6829	1.12798	0.000114558	0.00174653
Phyh	10.0383	1.1272	6.76428e-09	4.77021e-07
Nfkbiz	7.61517	1.126	0.000200397	0.00272671
Cd59a	10.5227	1.12129	2.06825e-06	6.42698e-05
Tmem98	9.18013	1.11926	3.55772e-06	0.000100468
Ak8	5.17589	1.11643	0.000622751	0.00652592
Calm1	14.162	1.10586	6.61704e-07	2.39329e-05
Ethe1	9.03866	1.10362	2.33006e-06	7.15416e-05
Dmrta1	7.0118	1.10273	0.000312594	0.0038376
Ucp2	11.02	1.10239	1.24609e-07	5.80631e-06
Espn	10.0694	1.10176	8.52983e-05	0.00138439
Hsbp1	12.1691	1.10058	6.61373e-11	7.95308e-09
Rap1gap	7.88234	1.09903	2.77013e-05	0.000547083
Idh1	12.083	1.09657	1.99849e-05	0.000417091
Ankrd40	9.74447	1.09544	6.5251e-08	3.43938e-06
Cd38	9.7392	1.09538	0.000203997	0.0027612
Zfp672	7.26454	1.09303	1.85048e-08	1.12074e-06
Smagp	8.19957	1.09198	0.000149109	0.00216908
Fbxo6	9.94906	1.09102	1.87146e-06	5.88652e-05
8030462N17Rik	7.66797	1.09069	6.64062e-07	2.39621e-05
Fut8	9.86469	1.0882	8.78551e-07	3.04223e-05
Tex264	10.4383	1.08588	5.7283e-15	1.47446e-12
Acad10	8.07273	1.08555	4.71654e-15	1.23461e-12
Lipt2	6.63897	1.08432	0.000501226	0.00552924
Snta1	7.58481	1.08429	0.000620043	0.00651868
Trim62	6.52524	1.08414	3.88789e-05	0.000729581
Peli3	6.42218	1.08165	0.000798365	0.00786349
Fkbp1b	7.84413	1.07793	3.05776e-05	0.000593266
Btd	8.56098	1.07674	2.38408e-05	0.000485748
Rtn2	7.77971	1.07464	5.2131e-07	1.94471e-05
Dynlt1a	6.6048	1.07425	0.000149001	0.00216908
Cdc42ep3	7.33773	1.07102	0.000537963	0.00580594
Lgmn	12.9002	1.06974	4.38442e-08	2.39268e-06
Ppp1r14b	9.27482	1.06932	0.000206278	0.00278289
Gpx4	10.6257	1.06515	7.1693e-05	0.00120613
Hexb	10.2286	1.06348	2.88089e-06	8.52347e-05
2700089E24Rik	8.63859	1.06173	4.62985e-17	1.55442e-14
Shf	8.12036	1.05787	0.000694933	0.00707845
Trim26	11.3061	1.05637	3.99765e-09	3.02645e-07
Sord	11.8981	1.0529	0.000107104	0.00165246
Chchd10	11.6185	1.05038	0.000556838	0.00596794
Crtc3	7.4396	1.04733	0.000460349	0.0051756
Rab17	5.68834	1.04577	0.000284175	0.00354489
Tmem42	5.928	1.0444	8.33301e-05	0.0013611
Sema6c	7.50673	1.04291	3.05948e-09	2.38639e-07
Gckr	9.532	1.04234	0.000139991	0.00205907
Lipo1	7.15278	1.03904	2.97556e-05	0.000580233
Xxylt1	10.0838	1.03364	1.84215e-05	0.000391121
4930526I15Rik	7.4821	1.03239	5.74012e-08	3.06749e-06
Arhgap22	8.02168	1.02978	0.000441168	0.00501089
Vps37c	11.0258	1.02803	3.19321e-06	9.1836e-05
Commd4	11.141	1.02608	1.37574e-10	1.52856e-08
Wnk3	9.27897	1.02583	0.000736275	0.00738858
Dbndd1	7.23147	1.01724	0.000226763	0.00298561
Cox6a1	12.3146	1.01515	1.1656e-08	7.53205e-07
Wsb2	9.96443	1.01491	1.84804e-05	0.000391511
Slc12a2	11.3528	1.01484	8.33722e-05	0.0013611
Mylpf	9.69043	1.01072	1.39895e-05	0.000309978
Kcnn1	8.95484	1.00963	7.8484e-06	0.000195407
Fam129a	10.0657	1.00869	0.00107944	0.00987607
Tulp1	8.75648	1.00626	0.000524785	0.00571162
Kcnk5	9.73811	1.00516	7.72576e-08	4.00391e-06
Dbndd2	6.9239	1.00405	0.000194551	0.00266606
Gcsh	12.6086	1.00154	1.82112e-08	1.1073e-06
Mpzl2	11.6922	0.998922	1.06183e-05	0.000248935
Sbk1	10.6596	0.99866	1.2195e-05	0.000278855
Rdh10	7.88542	0.997417	0.000121101	0.00182824
Gpr153	6.78248	0.9925	2.11113e-05	0.000438128
P2rx4	10.2351	0.989317	4.44789e-09	3.31852e-07
Rnf19b	9.64998	0.989263	4.48609e-05	0.000814138
Sp3os	6.81123	0.988525	3.60373e-06	0.000101275
Tprgl	10.6334	0.987722	2.25945e-05	0.000464647
Anxa4	10.5284	0.985316	4.29998e-06	0.000117538
Ccdc92	8.09695	0.984187	3.99981e-07	1.54294e-05
Chga	10.1084	0.981987	0.000620528	0.00651879
Pfkfb4	7.23539	0.980634	0.000729643	0.00734111
Dapk2	9.10849	0.980413	1.18323e-05	0.000272007
2610035D17Rik	6.6007	0.980357	0.000218608	0.002908
Sppl2a	9.57201	0.979749	0.000641669	0.00667335
Rpp25	9.47588	0.97968	9.48394e-05	0.00149765
Atox1	11.4358	0.978498	1.1151e-05	0.000259361
Cib1	10.375	0.97826	6.35499e-08	3.36118e-06
Pcsk9	9.53758	0.977028	0.000850511	0.00825059
Bdh1	8.5297	0.976516	1.56325e-05	0.000341482
Tox3	9.21917	0.974089	3.80555e-07	1.48416e-05
Cyb561d2	8.89313	0.973838	2.69718e-05	0.000534727
Ankrd9	6.81317	0.971567	9.29954e-05	0.0014837
Sec11c	8.8004	0.971367	0.000809929	0.00794914
Tnnt1	11.2072	0.970899	0.000207303	0.00279371
Crnde	7.68404	0.969585	0.00028462	0.00354489
Sec13	12.5569	0.967842	7.91083e-06	0.000196107
Tpgs1	8.97884	0.967494	1.63003e-05	0.000352579
Bloc1s1	8.97262	0.963358	2.45268e-05	0.000496451
Fth1	14.3267	0.960898	6.28792e-12	1.0442e-09
Ppapdc2	6.8687	0.960898	0.000212449	0.00284805
Rem2	8.10483	0.959536	1.03412e-05	0.000244577
Fam110b	7.81288	0.959119	3.77296e-06	0.00010537
Dab1	8.25415	0.952259	8.67587e-06	0.000212558
Alg14	8.78702	0.946633	1.86736e-06	5.88652e-05
Slc16a13	9.08342	0.945568	0.000294479	0.00364418
Creb3l1	10.2147	0.944355	2.87549e-07	1.18424e-05
Eps8l2	10.6314	0.941866	0.000719219	0.00725989
Dhrs4	9.65881	0.940281	0.000487254	0.00540369
Shb	8.64958	0.939882	5.14391e-06	0.000135337
Ldlrap1	10.3943	0.937632	0.000141601	0.00208077
Aplp2	13.5124	0.934916	7.14517e-07	2.5485e-05
Pld3	11.6094	0.934839	4.51434e-07	1.71723e-05
Samd3	7.78467	0.92687	0.000365255	0.00433923
Agfg1	11.4719	0.924477	9.31948e-05	0.00148381
Atg4d	9.60059	0.924073	7.12591e-05	0.0012025
Uros	8.34256	0.923912	2.4791e-05	0.000500486
Trp53inp2	9.96432	0.923769	4.87653e-06	0.000130466
Mvk	9.14022	0.923378	1.81536e-08	1.1073e-06
Mrpl20	10.7926	0.920553	0.000323624	0.00396356
2310039H08Rik	7.96931	0.920074	1.25236e-05	0.000284381
Fam96b	10.3844	0.917725	7.54899e-05	0.00125632
Foxa3	9.82269	0.914218	0.00069231	0.00706211
Gale	9.69715	0.914044	1.94603e-06	6.07162e-05
St6galnac2	8.71983	0.911691	4.67899e-06	0.000126112
Ctsl	14.4403	0.911627	1.23579e-06	4.12214e-05
Tuba1a	12.2188	0.911332	3.0578e-06	8.91714e-05
Ptger1	6.28699	0.911303	0.001078	0.00986878
2810474O19Rik	12.1708	0.911178	2.80835e-08	1.63669e-06
Ovol2	9.14224	0.91013	2.36668e-06	7.25218e-05
Asap1	9.38744	0.909284	3.10759e-06	9.03835e-05
Mrpl33	9.97194	0.907801	5.05764e-06	0.00013375
Sephs2	11.6685	0.904059	6.65785e-10	6.01309e-08
Car4	14.1333	0.903959	0.000526883	0.00572235
1110001J03Rik	8.68949	0.903908	1.29315e-06	4.27652e-05
1110008P14Rik	8.80226	0.901295	7.76689e-06	0.000194727
Pink1	8.85066	0.899856	2.03273e-09	1.68782e-07
1700052K11Rik	6.64801	0.899146	8.93248e-05	0.00144001
Rnd2	7.30394	0.895722	1.06451e-05	0.000249094
Cox19	8.86811	0.894873	8.75733e-07	3.03928e-05
Coa6	8.48739	0.892489	0.000731817	0.00735819
Myeov2	9.63	0.892268	0.000767752	0.00763501
Scly	8.29767	0.892129	5.32208e-05	0.00093722
Crat	8.96431	0.890968	2.53674e-09	1.99885e-07
Cdk2ap2	9.47445	0.889704	8.05228e-07	2.81994e-05
Cd55	11.7862	0.889665	5.31548e-06	0.000138904
Gabarap	11.7328	0.889448	1.40615e-05	0.000311127
Rhoc	10.9869	0.886988	0.000992385	0.00926066
Ubl5	10.6142	0.886681	3.55842e-06	0.000100468
Lamtor4	8.89971	0.885109	0.000241655	0.00312835
Uqcrq	11.3243	0.883504	4.25861e-05	0.000781115
Ccdc28a	7.07047	0.883257	2.47637e-05	0.000500486
Ppp1r11	10.0431	0.882488	0.000499456	0.00552551
Naa38	8.79632	0.882104	2.18685e-07	9.55477e-06
Ap5b1	7.18805	0.881745	0.000784743	0.00776896
Pigyl	9.32509	0.88141	0.000979337	0.00916659
Map1lc3b	11.5798	0.881072	5.35467e-07	1.98822e-05
Acat1	10.3272	0.880749	0.000428075	0.00490214
Map2k2	11.063	0.880248	8.13261e-11	9.58778e-09
Iscu	8.73744	0.880115	3.06014e-06	8.91714e-05
Mesdc1	9.31234	0.877417	8.35024e-08	4.27023e-06
Gcat	11.1777	0.877275	3.69953e-05	0.000699334
Sec61b	9.96095	0.871643	7.06363e-05	0.00119705
Dirc2	9.55763	0.870609	0.000182565	0.0025447
Idh3a	12.063	0.869813	5.65326e-07	2.07879e-05
Rpp21	8.92997	0.865923	3.00716e-06	8.79595e-05
Mast1	6.97574	0.865496	0.000675935	0.00693911
Rxra	8.82653	0.864824	0.000487396	0.00540369
Ccdc23	8.74985	0.864085	7.27853e-05	0.00122052
Cdr2	8.97213	0.861537	1.53149e-05	0.000335495
Tmem256	10.4333	0.861456	0.000618075	0.00650242
Taf7	11.9088	0.861433	5.62518e-07	2.07339e-05
Ndufa3	10.4329	0.861424	2.43677e-05	0.000493878
Bag3	10.597	0.859699	1.90588e-06	5.97048e-05
Prrg2	8.5824	0.859452	0.00013572	0.0020058
Syngr3	8.09647	0.859232	0.00107479	0.00986193
Ndufa12	9.16926	0.858681	7.06883e-05	0.00119705
Abhd17a	10.7768	0.858636	6.71324e-05	0.00114944
Pilra	8.99335	0.85738	2.4925e-06	7.5627e-05
Neil1	7.56894	0.854618	7.15913e-05	0.00120573
Spint1	11.3665	0.853702	0.00013437	0.00199157
Adipor1	12.3955	0.852865	9.51124e-10	8.18734e-08
Rwdd2a	6.74053	0.852796	0.000605097	0.00638764
Cdk5rap1	9.13425	0.852532	2.59251e-08	1.52819e-06
2610524H06Rik	8.8346	0.851695	0.000116355	0.00177044
Gucd1	10.4466	0.850617	4.13606e-05	0.000766835
Klc4	10.3705	0.849926	6.70224e-07	2.41281e-05
Tmem82	7.04757	0.849019	0.000128591	0.00191881
Pmm2	9.66378	0.848464	0.000153189	0.00221521
Sdhaf1	7.55099	0.847856	0.000122791	0.00184652
Slc44a3	9.17702	0.843982	0.000787844	0.00778967
Ndufb2	10.3458	0.843695	0.000291245	0.00361574
Tuba1c	10.5785	0.841381	1.36654e-05	0.000304544
Ino80b	7.83128	0.836201	0.000277461	0.00347817
Gemin7	9.63362	0.836078	9.31168e-06	0.000225761
Pbx3	7.70637	0.835666	1.16945e-05	0.000269566
Cltb	10.5351	0.835486	1.04848e-05	0.000247547
Hras	9.81402	0.832975	0.00044126	0.00501089
Tmem150a	10.6038	0.831751	3.96572e-07	1.535e-05
2210016F16Rik	8.87383	0.830942	1.14794e-05	0.000266199
Adal	8.0371	0.830915	8.97916e-05	0.00144603
Ebp	10.2092	0.829191	8.12311e-05	0.00133319
Xbp1	11.7823	0.82906	0.000462297	0.00518875
Tusc2	9.51119	0.828127	3.2272e-06	9.24692e-05
Etfa	11.3434	0.826095	0.000670498	0.00690465
Ptdss1	11.4176	0.8254	5.42422e-08	2.90874e-06
Mrpl34	10.3313	0.825362	5.11294e-06	0.000134751
Slc25a10	9.91292	0.823542	1.06131e-05	0.000248935
9030624G23Rik	6.5705	0.823336	0.000474651	0.00530428
Aldh2	11.1099	0.823143	6.66082e-09	4.7188e-07
Pnrc1	10.3807	0.822882	4.00353e-06	0.000110215
Dapk3	9.84889	0.822091	0.000797983	0.00786349
Eme2	7.31005	0.822039	0.000701661	0.00712456
Scand1	8.86299	0.820746	0.000423683	0.00486857
Chchd7	8.54456	0.820114	1.49687e-05	0.000329312
Clcn2	10.1432	0.81884	7.12919e-07	2.5485e-05
Dpm2	9.4423	0.818552	0.000332679	0.00404559
Apoe	14.5073	0.815719	0.000130501	0.00194355
37316	8.91621	0.813272	7.09871e-09	4.91626e-07
Polm	8.07036	0.812215	8.68976e-05	0.00140528
Snx3	12.8474	0.810959	5.28003e-06	0.000138212
Vps26a	12.2577	0.809827	0.000180037	0.00251401
Cdk20	7.88033	0.804883	9.34109e-08	4.68389e-06
Dand5	6.6512	0.804284	0.000246649	0.00317173
Reep6	10.8513	0.804189	1.82716e-07	8.17775e-06
Selk	10.493	0.802441	0.000209872	0.00282093
B3galt6	7.15817	0.801611	0.000691148	0.00705958
Msrb1	8.09822	0.801197	0.000410466	0.00474509
Smdt1	10.6405	0.79956	8.40922e-06	0.000206802
Nphp3	8.35506	0.791107	6.80332e-06	0.000173384
Slc27a4	8.46908	0.790219	1.36486e-05	0.000304544
Slc23a2	10.0912	0.788485	0.000200339	0.00272671
Acvr1	7.53309	0.786815	0.00108585	0.00992299
Dynll1	12.2969	0.785555	6.11296e-05	0.00105602
Tma7	9.05686	0.784094	0.000651125	0.00675367
Arl16	8.04848	0.780629	2.92598e-05	0.000571288
Bud31	10.0483	0.780424	0.000170611	0.0024218
Zfp809	9.25175	0.779959	1.33741e-05	0.000299347
Lpgat1	8.91547	0.777598	0.000199958	0.00272564
Casc4	9.34457	0.777471	6.72512e-05	0.0011502
Cdkn3	8.48239	0.776681	6.88677e-05	0.00117136
Pdlim1	10.9385	0.774044	4.91081e-05	0.000872711
Ndufb9	11.4465	0.773888	0.000128523	0.00191881
Znrd1	9.60352	0.772092	1.38477e-05	0.000307718
Dctn3	10.9374	0.771973	4.30419e-05	0.000787605
Hadhb	7.59632	0.771392	0.000577363	0.00611997
Cox4i1	13.4782	0.770883	0.000251092	0.003217
Sirt7	8.63528	0.770607	2.39925e-06	7.30849e-05
Uqcr11	10.331	0.770405	0.000576342	0.00611754
Hint1	12.3502	0.768884	0.000349977	0.00419646
Agtrap	10.6572	0.766094	7.59209e-05	0.001261
Lrrc57	8.95629	0.765212	2.72154e-06	8.1142e-05
Gnptg	9.43513	0.764865	3.96114e-05	0.000740628
Atp5h	9.96793	0.764004	0.000392149	0.00459162
Ndrg2	8.42687	0.763207	0.000421933	0.00485207
Wars	12.4184	0.759204	5.00209e-06	0.000132569
Elovl7	9.51996	0.755616	0.000920449	0.0087256
Abcc10	8.45135	0.755042	0.000125143	0.00187642
Dxo	9.14779	0.754519	3.43657e-06	9.75633e-05
Tmem51	10.591	0.752522	4.59616e-05	0.000828274
Rabac1	10.7961	0.752347	0.00077385	0.00768575
Saysd1	7.93155	0.751188	0.000734552	0.00738089
Mif	11.2663	0.750474	1.28235e-05	0.000289118
Spns1	11.4116	0.75008	9.73815e-06	0.000233602
Amacr	8.27298	0.74699	3.66264e-06	0.00010266
Manf	12.0588	0.746914	0.000149438	0.00217092
Galnt10	10.7701	0.746865	8.52765e-05	0.00138439
Ndufs8	10.896	0.746398	0.000226761	0.00298561
Ikbip	9.79698	0.745582	1.32434e-06	4.35172e-05
Med29	8.36327	0.743706	9.92041e-05	0.00155386
Tango2	8.79703	0.743489	1.2987e-05	0.000292377
Mxi1	10.4699	0.741998	0.000807297	0.00794133
2010107E04Rik	10.5297	0.741362	0.000696864	0.00708516
Acaa1a	9.79677	0.740861	1.63433e-05	0.000353015
Slc35b1	10.9058	0.740614	2.76905e-06	8.22407e-05
Sec24d	11.4874	0.73999	0.000238429	0.00309958
Yipf3	10.2458	0.738638	3.11808e-06	9.05181e-05
Fam3c	10.4907	0.737198	0.000360644	0.00429768
Rit1	9.12666	0.735944	4.71749e-06	0.000126928
Man2b2	9.51175	0.733769	0.000755836	0.00755543
Smim13	8.0186	0.731528	0.000880872	0.0084498
Cox6b1	12.0536	0.730421	0.000333941	0.00405774
Sh3bgrl3	11.0315	0.730126	1.27543e-05	0.000287978
Tpst2	9.9278	0.72943	6.35815e-05	0.00109471
Tmem120b	8.3129	0.728618	4.13347e-05	0.000766835
Ten1	8.72863	0.726556	0.000146278	0.00213325
Ccdc84	7.35878	0.726448	0.000139013	0.00204662
Mien1	9.9373	0.721489	0.000310528	0.00382135
Bet1l	8.80181	0.716916	0.000302488	0.00373431
Atp1b1	10.7925	0.716842	0.000521968	0.00568496
Mesdc2	11.4886	0.715153	1.96e-05	0.000410722
Tapt1	8.53185	0.715051	0.00104482	0.00963928
Rmnd5b	10.1337	0.714355	1.60244e-06	5.15584e-05
Med10	10.3684	0.712925	9.40515e-05	0.00149041
Tmem134	9.45783	0.71113	4.32639e-05	0.000789796
Atp6v0b	12.116	0.710503	0.00051257	0.00561826
Ppp2r5b	10.6487	0.707969	9.24653e-08	4.66072e-06
Sirt2	9.93516	0.70708	0.00013318	0.00197962
Kctd21	6.84076	0.705295	0.000172793	0.00243653
Sertad1	9.61215	0.705247	1.39663e-05	0.000309907
Ralgds	9.88061	0.704452	0.000349391	0.00419269
Mpc2	8.65282	0.70207	0.000931764	0.0088175
D8Ertd738e	11.0044	0.701031	0.000643823	0.00669125
Gskip	9.41868	0.699561	0.000234798	0.00306149
Pik3c3	10.199	0.698862	3.48739e-07	1.38455e-05
Zc3hav1	8.20407	0.698574	0.000240986	0.00312492
Parp16	8.14552	0.696318	0.000214528	0.00287104
Ndufa4	11.8759	0.696138	0.00051771	0.00565838
Sys1	9.17825	0.695575	7.82597e-06	0.000195407
Cox8a	11.9305	0.695334	2.19875e-05	0.000454584
H2afj	9.94179	0.695236	6.82742e-06	0.000173711
Spsb2	7.73191	0.694984	0.00102316	0.00948483
Suds3	10.3069	0.694569	0.000137818	0.00203097
Agpat2	9.41877	0.694269	0.00042616	0.00488976
B9d1	7.9132	0.693435	0.000435261	0.00496468
Pafah2	9.09123	0.693223	0.000763452	0.00760693
Lrp10	11.1737	0.693015	0.000348148	0.00418428
Ndnl2	8.98825	0.692918	1.37588e-05	0.000306182
Tbc1d10a	9.91061	0.691984	8.35913e-07	2.92006e-05
Taldo1	12.2509	0.691568	1.11527e-07	5.41237e-06
Apba3	10.4777	0.690592	3.09457e-07	1.2544e-05
Ict1	9.95986	0.690105	0.000511743	0.00561826
Ano10	10.0311	0.689637	0.000777079	0.00771286
Bag1	11.1311	0.688872	0.000499408	0.00552551
Arrdc4	10.3462	0.686528	7.35658e-05	0.00123093
Tesk2	8.1457	0.685929	0.000896998	0.00856195
Abhd5	10.6116	0.685737	0.000192315	0.00264313
Fam83d	10.3322	0.683079	0.000102988	0.00159853
Ttpal	8.6187	0.682119	0.00038779	0.00454403
Lsr	12.0454	0.681686	0.000418163	0.00481589
Vcp	11.8567	0.68069	4.91621e-05	0.000872711
Dusp3	9.36211	0.680028	4.35807e-06	0.000118288
Anapc16	9.35281	0.680012	1.71818e-06	5.47125e-05
Nfyc	9.12709	0.678939	0.000767432	0.00763501
Cox6c	11.5375	0.678627	0.000158655	0.00227932
Cmpk1	10.4961	0.678617	0.000158183	0.00227466
Rab28	9.77492	0.677585	0.000181398	0.00253072
Reck	8.93691	0.676545	0.000846228	0.00822476
Dda1	11.4229	0.676493	0.000528656	0.00573354
BC004004	9.85935	0.676377	0.000264956	0.00336235
Dhcr24	10.3022	0.676156	0.000264143	0.00335756
Romo1	9.2786	0.675802	3.51899e-05	0.000671784
Mif4gd	9.87458	0.674088	3.69812e-05	0.000699334
Ubl3	10.1902	0.673551	0.000595556	0.00629984
Pacsin3	8.80827	0.673325	0.000530791	0.00574913
Gnpnat1	9.9897	0.673315	0.000897928	0.00856553
Trappc2l	9.48409	0.671646	0.00027554	0.0034597
Pex16	8.37234	0.671476	1.24802e-05	0.000283866
Tmco1	11.0347	0.671462	0.000257616	0.00328541
Pi4k2a	9.53712	0.671437	9.21121e-05	0.00147285
Edf1	10.9149	0.671342	0.00100601	0.00935482
Ppic	10.6828	0.668177	2.99914e-06	8.78912e-05
Gnas	13.5792	0.668124	1.59203e-05	0.000346301
Creld1	8.65789	0.667988	0.000102154	0.00158878
Pih1d1	9.66069	0.663581	0.00030622	0.00377435
Uqcr10	11.3018	0.66268	0.000200743	0.00272671
Dynlrb1	10.9049	0.66117	1.9797e-05	0.000414227
Ftl1	14.7159	0.660996	0.000220796	0.00292451
H3f3a	9.43684	0.657126	5.73371e-05	0.000999451
Zfp428	9.10655	0.656711	0.000900353	0.00858337
Cox5b	9.88558	0.654871	8.68452e-06	0.000212558
Bola3	8.36081	0.654761	0.000376171	0.00443141
Fbxo9	8.67343	0.652056	9.42475e-06	0.000227431
Rela	10.6156	0.651746	1.61037e-06	5.17059e-05
Arntl	9.33854	0.651565	0.000620898	0.00651879
Dpp7	9.12273	0.649979	0.0002904	0.00361106
Ndufb8	12.0076	0.649969	0.000624614	0.00654002
Adipor2	8.37399	0.647636	0.000845087	0.00822476
Wdr8	9.112	0.647367	0.000186327	0.00258315
Dtd2	8.8634	0.646212	4.5798e-05	0.00082629
Timm10b	9.20769	0.645129	9.38372e-05	0.00148944
Dhcr7	10.1785	0.644293	1.18356e-05	0.000272007
Ufm1	10.0424	0.643595	0.000976013	0.00915768
Syap1	9.18032	0.640856	0.000369533	0.00437323
Dcbld1	11.3266	0.640274	0.00059127	0.00625879
Mad2l1bp	9.43694	0.640211	1.64175e-06	5.24952e-05
Lyrm2	8.4494	0.640032	0.00017131	0.00242833
Cyth3	9.83973	0.636468	0.000893282	0.0085419
Ap2s1	10.9444	0.635178	0.000220402	0.00292451
Zfp622	10.8924	0.635052	0.000507088	0.00557533
Eif1b	9.85342	0.634793	9.04564e-05	0.00145219
Ndufa11	10.9321	0.634488	0.000831317	0.00811559
Atg5	10.1552	0.631353	3.84502e-06	0.000106611
Cox5a	12.4489	0.630137	6.39331e-06	0.000163745
Dph3	10.1351	0.629156	0.000134152	0.00199024
St5	10.388	0.628884	0.00056496	0.00602572
Rhoq	8.78657	0.626555	0.00103749	0.00958313
Bsdc1	10.0002	0.625014	2.91726e-05	0.000570306
B3gat3	10.1927	0.623391	0.000281378	0.00351301
Cd63	12.2506	0.622226	5.102e-05	0.000904653
Stk38l	9.03537	0.620537	4.88274e-06	0.000130466
Nt5c	9.76952	0.62	0.000870556	0.00837686
Zdhhc12	10.3564	0.619956	0.000709815	0.00719316
Znrf1	9.44869	0.619073	2.82474e-05	0.00055503
Eif3f	10.7231	0.617931	3.51372e-05	0.000671607
Zdhhc2	9.14693	0.617246	0.000428509	0.00490214
Gramd1b	8.73576	0.616151	0.000179275	0.00251018
Gars	12.945	0.61609	1.54537e-05	0.000338054
Ing2	9.03524	0.61552	8.27054e-05	0.00135451
Lpar6	10.0209	0.615107	0.000959145	0.00904337
Copz1	12.4703	0.613791	0.000433749	0.00495108
Atp6v0d1	11.8012	0.613313	0.000122556	0.00184479
Clta	11.4822	0.613113	2.89771e-05	0.000567922
Acot8	8.62128	0.612851	0.000676208	0.00693911
Dbnl	11.3941	0.610691	0.000253034	0.00323498
Lamtor1	10.5891	0.609014	0.000100159	0.00156406
Yif1a	10.5649	0.608748	0.000500085	0.00552839
Haus5	9.74235	0.608087	4.00879e-05	0.000746825
Clic1	13.1171	0.60768	0.000970104	0.00911904
Ptplb	9.48661	0.6072	0.000192592	0.00264313
Spint2	12.4281	0.60487	5.2228e-06	0.000137168
Polr2j	10.2598	0.604449	0.000375567	0.00442767
Nipsnap3b	10.753	0.602314	0.000601821	0.00635741
2310036O22Rik	10.9787	0.601016	0.000230539	0.00301988
Eapp	9.71008	0.59979	0.000184848	0.00256726
Arpc3	11.2524	0.599724	0.000916976	0.00869888
Ptms	9.76829	0.599689	0.000520141	0.00567707
Ppa2	9.83962	0.598907	1.01394e-06	3.43405e-05
Alg1	8.63003	0.597423	0.000258771	0.00329198
Ngfrap1	12.8699	0.596731	0.000520847	0.00568076
Drap1	10.1392	0.596533	0.000470438	0.005261
Mlf2	13.1269	0.59556	0.00107427	0.00986193
Mknk2	10.4338	0.595494	2.887e-05	0.000566542
Srd5a3	8.86643	0.593993	6.50335e-05	0.00111722
Vps28	10.8061	0.591821	0.000448086	0.00507321
Zdhhc9	10.3076	0.590359	0.000873764	0.0084025
Dedd2	8.68512	0.590268	0.000220612	0.00292451
Nagk	9.2387	0.588704	0.000204216	0.00276174
Ufc1	10.3666	0.588195	0.000173274	0.00243942
Scmh1	9.11071	0.585906	0.000110409	0.00169163
Psmd8	12.2871	0.581316	9.34859e-05	0.00148558
Dnlz	9.21976	0.581048	0.000192682	0.00264313
Znhit2	8.26025	0.580202	0.000856751	0.00826979
Bex2	10.3997	0.577539	0.000856735	0.00826979
Atp5d	12.4889	0.576804	1.76049e-05	0.000376058
Zfp213	8.66573	0.573655	0.000180026	0.00251401
Rab9	9.63676	0.572222	0.000428827	0.00490214
Frmd8	11.3812	0.569303	0.000250602	0.00321454
Ogfod2	7.95841	0.568595	0.000670615	0.00690465
H2afx	11.4496	0.567363	0.000726921	0.0073185
Gltp	10.9835	0.566456	0.000527662	0.00572678
Polr1d	10.1736	0.563783	0.00051605	0.00564439
Cuta	10.159	0.563197	0.0010333	0.00955586
Rnf10	12.1494	0.561361	1.71185e-05	0.000367192
Wbp1	9.59821	0.559707	0.000807283	0.00794133
Phpt1	9.70792	0.558677	0.000766296	0.00763035
Ezr	13.1158	0.556766	0.000722064	0.00727434
Pcyt2	10.3602	0.556534	0.000109397	0.00167946
Fkrp	8.61911	0.552583	0.000155255	0.00224089
Ccdc12	9.12941	0.55204	0.000172604	0.00243653
Higd2a	10.2526	0.551046	0.000293373	0.00363924
Pole4	10.0118	0.550456	0.000970345	0.00911904
Gba2	9.03589	0.549529	0.000782254	0.00775924
Gpatch1	9.68568	0.547896	0.000342263	0.00413302
Pik3cb	10.4742	0.54407	0.000740868	0.00742021
Pdcd2	9.38276	0.538006	0.000851904	0.00825396
Lyrm5	8.31649	0.532684	0.00039793	0.00463122
Tmbim4	10.1834	0.532129	4.98156e-06	0.000132426
Atp6ap1	12.1773	0.527634	7.29564e-05	0.00122206
Zfp707	8.15101	0.520461	0.000707652	0.00718067
Zfp511	8.82997	0.517642	0.000350918	0.00420122
Rusc1	8.96632	0.517278	0.000404217	0.00469731
Snap23	11.0086	0.515909	0.00103672	0.00958176
Zbtb7a	8.35353	0.513873	8.50093e-05	0.00138347
Mcee	8.24544	0.510704	0.00068194	0.00698864
Rmdn3	10.4319	0.510196	4.03383e-05	0.000750585
Srp14	10.6506	0.507933	0.000481919	0.00536608
Tmem147	10.2402	0.507338	0.000210054	0.00282093
Pmvk	9.92865	0.504598	0.000142877	0.00209379
Prmt2	9.78349	0.503161	0.000397552	0.00463122
Tex261	10.4078	0.49874	0.000909274	0.00864174
Epcam	12.1296	0.495177	9.49632e-05	0.00149807
Acadl	9.68078	0.494175	0.000241472	0.00312835
Kdelr2	11.4466	0.489171	0.000760405	0.00758636
Cpt2	10.2162	0.48472	0.000993138	0.00926209
Ric8	10.4629	0.483672	9.7556e-05	0.00153271
Mmp11	9.83098	0.482362	0.000846177	0.00822476
Mbd3	11.5824	0.479087	0.000346588	0.00417202
Sdf2	10.2122	0.477247	0.000415068	0.00478738
Acat2	10.7982	0.471209	0.000637766	0.00665068
Taf1c	9.70229	0.468734	0.000541291	0.00583371
Tmem50b	8.95035	0.466393	0.000469935	0.00525919
Zdhhc4	8.97226	0.454813	0.000928936	0.00879613
1700025G04Rik	8.7705	0.452479	0.00093606	0.00884731
Trim8	10.061	0.446554	0.000893911	0.0085419
Atp6v1e1	11.8958	0.445503	0.000392821	0.004596
Taf12	9.49328	0.434994	0.000500791	0.00552839
Tmco3	9.77741	0.430725	0.000229416	0.00301284
Hmg20b	9.89198	0.430268	7.75198e-05	0.00128182
Opa3	9.83079	0.425025	0.000691995	0.00706211
Sgsm3	9.69013	0.41979	0.000284557	0.00354489
Fdft1	11.1372	0.415755	0.000394339	0.00460679
Mul1	9.25948	0.414574	0.000911583	0.00865835
Napa	11.9366	0.402601	0.000399901	0.00465066
Anapc5	12.7622	0.374965	0.000964096	0.0090845
Rnps1	10.712	-0.294771	0.000280175	0.00350651
Pisd	10.9121	-0.328244	0.000720596	0.00726429
Elp2	11.8033	-0.33574	0.000947595	0.00893993
Brd3	11.2479	-0.33593	0.000612072	0.00644365
Rbbp5	10.3692	-0.341423	0.000880081	0.00844746
Cct8	13.9816	-0.358307	0.00107661	0.00986193
Wdr75	11.3362	-0.362156	0.000987679	0.00922789
Ppp2r2a	11.5119	-0.363699	5.49889e-05	0.000962627
Supt20	10.6056	-0.374988	0.000697756	0.00708957
Smarcc1	12.2108	-0.381969	0.000878226	0.00843491
Tcerg1	11.7719	-0.389437	0.000383129	0.00449965
Krr1	10.7322	-0.398812	0.000611725	0.00644365
Spdl1	9.58706	-0.402491	9.14957e-05	0.00146583
Racgap1	11.8467	-0.405296	0.00109225	0.00997561
Tomm70a	12.0511	-0.414989	0.000791395	0.00781477
Zfp512	10.6629	-0.418166	0.000848663	0.00823806
Matr3	12.944	-0.418207	0.000133487	0.00198228
Prune	10.1242	-0.419281	6.11983e-06	0.000157787
Usp10	12.923	-0.427326	0.00011443	0.00174631
Fnbp4	10.4655	-0.434425	0.000216619	0.002889
Tpx2	12.374	-0.434975	9.36728e-06	0.000226753
Cct4	13.5141	-0.4374	0.00102434	0.00949009
Nkap	9.18878	-0.437786	0.000235545	0.00306725
Wdr77	11.9275	-0.438081	0.00026981	0.00340159
Mis18bp1	10.6329	-0.43968	0.000183126	0.00255022
Nop56	12.4539	-0.440346	4.30824e-06	0.000117556
Wdr43	12.3302	-0.441965	0.000107607	0.00165393
Ppid	11.5664	-0.445156	8.6336e-05	0.00139767
Adh5	12.5821	-0.445479	0.000154694	0.00223489
Coa5	10.7058	-0.448222	0.000794125	0.00783534
Nop14	10.7659	-0.450368	8.37599e-07	2.92006e-05
Mcm3	13.0152	-0.451751	0.000978115	0.00916659
Skiv2l2	12.1857	-0.458797	0.000714307	0.00722492
Eif4b	12.6289	-0.459169	0.000143987	0.00210382
Hspa9	13.8977	-0.45976	0.000670171	0.00690465
Elp3	11.4772	-0.459962	0.000658597	0.00680359
Pygb	10.9165	-0.463664	0.000169051	0.00240551
Gramd1a	10.3457	-0.463762	0.000458924	0.0051659
Nup133	12.0067	-0.464035	0.000130118	0.00193972
Rpap3	9.79695	-0.464864	0.000377236	0.00443719
Trit1	9.41677	-0.465769	6.39258e-05	0.00109941
Snx27	10.6491	-0.466705	0.000246119	0.00316755
Cep57	10.5195	-0.468745	0.000101499	0.0015818
Utp15	11.0979	-0.47015	0.000296198	0.00366252
Top2a	13.0856	-0.470605	0.000226466	0.00298561
Naa15	11.3549	-0.472022	0.000887217	0.00848958
Mybbp1a	13.5998	-0.472227	0.000130654	0.00194395
Pias1	10.4107	-0.472727	1.04988e-05	0.000247547
Hspd1	12.5113	-0.474325	0.000188013	0.00260186
Rrp15	10.4845	-0.482024	3.96602e-05	0.000740643
Fip1l1	11.1772	-0.482541	2.3999e-07	1.02956e-05
Pnn	11.1488	-0.482926	0.000410479	0.00474509
Slc9a1	9.04236	-0.486908	0.000450355	0.00508799
Bicd2	9.17376	-0.489623	0.00108313	0.009904
Qrsl1	8.96183	-0.492486	0.000168997	0.00240551
Cenpe	11.4991	-0.492806	0.000521497	0.00568384
Mbd4	8.72189	-0.493909	0.000405599	0.00470628
Uri1	10.9654	-0.496997	0.00104964	0.00967224
Nvl	10.8085	-0.498514	2.69692e-05	0.000534727
Trmt5	8.92348	-0.499687	0.000124023	0.00186324
Fgfr1op	10.7276	-0.500443	0.000428705	0.00490214
Pald1	10.7708	-0.502436	0.000126919	0.0019012
Mphosph8	10.2208	-0.505861	2.39548e-07	1.02956e-05
Dkc1	11.6676	-0.506725	0.000464305	0.00520372
Supt16	11.086	-0.508382	0.000171385	0.00242833
Mtf2	11.4935	-0.508946	2.66444e-06	7.97473e-05
Fbxo21	10.9985	-0.510147	1.86932e-05	0.000394936
Zfp281	10.4906	-0.513636	8.84885e-05	0.00142802
Cdca2	11.074	-0.515368	0.000199276	0.00271874
Naa16	10.127	-0.51718	3.52824e-05	0.000672718
4933411K20Rik	8.197	-0.527167	0.00101962	0.00946905
Mavs	8.94798	-0.529077	0.000326072	0.00398722
Dtd1	9.28887	-0.52965	0.000462204	0.00518875
Got1	11.4692	-0.530637	7.52373e-06	0.000188937
Ankrd27	11.0463	-0.531305	9.21248e-05	0.00147285
Ogt	11.723	-0.531766	0.000149156	0.00216908
Palb2	8.87726	-0.531951	0.000845762	0.00822476
Crkl	10.7858	-0.532876	6.25034e-05	0.00107855
Mms22l	10.2043	-0.533714	0.000407885	0.00472927
Luc7l	11.5075	-0.534108	9.92286e-06	0.000235767
Bbx	10.6617	-0.534858	0.000737467	0.00739574
Cldn12	9.69127	-0.535687	0.000244626	0.00315887
Dhx30	11.8029	-0.535783	1.50247e-06	4.86462e-05
Tmem237	8.76809	-0.537016	3.59112e-07	1.41845e-05
Mthfd1l	10.7165	-0.53735	5.36769e-05	0.000943101
Elac1	7.97364	-0.538547	0.00103914	0.00959259
Rtn4ip1	9.32977	-0.539483	0.000237312	0.00308765
Pgap2	9.21282	-0.539959	4.69719e-05	0.000841571
Opa1	10.8673	-0.540272	0.00024279	0.00314041
BC027231	8.56236	-0.541922	0.000220474	0.00292451
Gar1	10.6045	-0.543546	0.00020139	0.0027331
Alkbh8	9.17184	-0.544577	0.000693247	0.007067
Aqr	11.6118	-0.545512	0.000513608	0.00562565
Champ1	11.1621	-0.546304	3.86774e-08	2.15644e-06
Pcnxl4	8.95016	-0.550526	4.90908e-07	1.85369e-05
Naa25	11.7719	-0.552686	8.86186e-06	0.000215532
Ttk	10.271	-0.553689	1.47153e-06	4.77445e-05
Tubgcp4	9.17116	-0.554627	1.3054e-06	4.29862e-05
Agtpbp1	7.92932	-0.558699	0.000674564	0.00693152
Dph5	8.88524	-0.558768	0.000110323	0.00169163
Gart	13.2464	-0.560191	0.000433411	0.00495089
Sdad1	10.9272	-0.560923	0.00097855	0.00916659
Ska3	10.3797	-0.561062	1.65126e-05	0.000356174
Anp32e	12.3073	-0.565337	0.000119329	0.00180678
Tasp1	8.18264	-0.565411	0.00102147	0.00947483
Exo1	10.5267	-0.568917	0.000913952	0.00867552
Fam92a	8.72851	-0.56914	0.000607726	0.00641101
Rad50	10.2206	-0.570543	0.000172793	0.00243653
Appl1	10.4761	-0.570935	0.000848207	0.00823806
Rrp12	10.9516	-0.572779	0.000311058	0.00382307
Dnm1l	11.5232	-0.573854	2.40478e-05	0.000488676
Mios	10.0985	-0.573903	0.000784428	0.00776896
Ska2	9.23869	-0.574561	3.62772e-07	1.42561e-05
Smc5	11.1106	-0.579053	3.3153e-05	0.000635255
Cdc40	10.0844	-0.581279	5.20557e-07	1.94471e-05
Xpo5	11.4587	-0.581297	4.69296e-05	0.000841571
AI597479	9.69015	-0.585694	0.000354306	0.00423521
Arl6ip6	9.99222	-0.586639	0.000518062	0.00565838
Arl15	9.04842	-0.588112	0.000560739	0.00600142
Camk2d	8.97885	-0.588204	0.000365678	0.00434092
Soat1	12.3316	-0.595849	0.000143541	0.00210128
Stil	9.7353	-0.597044	0.000112358	0.00171977
Sgol2	10.2339	-0.597196	2.75055e-06	8.18486e-05
Nol10	10.5151	-0.599728	4.62022e-05	0.000830813
Atad1	11.0896	-0.600096	2.13943e-08	1.28565e-06
Adck2	7.82808	-0.60067	0.00107535	0.00986193
Usp37	10.2675	-0.601514	3.79014e-06	0.000105615
Ogfod1	9.1143	-0.60241	0.000112699	0.00172329
Sf3b3	13.644	-0.602657	2.11348e-05	0.000438128
Rbbp7	13.8302	-0.602723	0.00106037	0.0097536
Sec61a2	10.5899	-0.603383	0.000537321	0.00580307
Ncapd3	11.0412	-0.604355	0.000337425	0.00408721
Mtap	10.9659	-0.604511	3.23828e-06	9.26147e-05
Slc39a10	10.8844	-0.604557	0.000475966	0.00531129
Gnl3	12.032	-0.605079	3.5201e-08	1.99869e-06
Tbl2	10.84	-0.609508	0.000483887	0.00538411
Zfp689	7.44666	-0.609884	0.000209256	0.00281511
Cep85	10.6151	-0.610518	2.39292e-06	7.3036e-05
Bag4	10.9708	-0.610871	0.000198084	0.00270726
Ddx21	11.5786	-0.613616	0.000532745	0.0057617
Tbc1d2b	9.47368	-0.615493	0.000439461	0.00499782
Elovl5	11.0368	-0.615971	3.27709e-06	9.35515e-05
Dclre1a	8.69747	-0.617586	0.000945745	0.00893339
Rtkn2	8.54416	-0.618884	6.05052e-05	0.00104641
Psrc1	11.3475	-0.619139	7.87445e-05	0.0012979
Wdr12	10.4969	-0.619294	1.15552e-07	5.52502e-06
Cdc7	10.2127	-0.620613	0.000331736	0.00404049
Cenpf	11.4259	-0.622862	0.000526649	0.00572235
Nat10	11.1679	-0.623838	4.62101e-05	0.000830813
Itsn1	10.1379	-0.625186	1.70564e-05	0.000366369
Enox2	7.34607	-0.628862	0.00104591	0.00964356
Haus6	10.2611	-0.62917	0.000327487	0.00400135
Pcyox1l	9.14837	-0.632308	0.000827728	0.00809078
Arl4a	9.07847	-0.632308	3.22809e-05	0.000622405
Sccpdh	11.0323	-0.632542	0.000412316	0.00476275
Zranb3	9.2634	-0.633256	0.000714352	0.00722492
Rcbtb1	10.9	-0.635024	0.000452564	0.00510921
Lrch3	8.79117	-0.635029	0.000833706	0.00812828
Klhl22	9.93711	-0.635589	0.000251625	0.00321963
Srpk2	9.56927	-0.637734	4.71109e-05	0.000843084
Dcaf17	9.85211	-0.639648	2.56924e-05	0.000515316
Lca5	8.0804	-0.640232	0.000983108	0.00919075
Znhit6	9.53328	-0.640269	9.98623e-05	0.00156101
Phf21a	8.9428	-0.641953	0.00047523	0.0053069
Xpo7	11.9151	-0.645777	0.000425365	0.00488426
Arhgap33	7.65865	-0.64585	0.000611256	0.00644365
Serac1	8.48541	-0.646253	0.000783802	0.00776896
Acsl3	10.9806	-0.646886	0.000530838	0.00574913
Nup160	12.1009	-0.648279	0.00018415	0.00255987
Mre11a	10.1569	-0.648565	1.88519e-05	0.000397201
Anln	11.6946	-0.650529	7.20411e-05	0.00121067
Mzt1	10.0457	-0.650632	0.000121344	0.00183011
Brca1	10.5898	-0.65108	0.00103318	0.00955586
Zfp397	8.7274	-0.652333	0.000540412	0.0058283
Msn	11.4429	-0.653314	0.000786081	0.00777722
Tmem161a	10.3801	-0.656159	9.88206e-06	0.000235767
Fignl1	11.6602	-0.656449	0.000294425	0.00364418
Ctps	11.5336	-0.659301	9.151e-11	1.03318e-08
Slc39a6	8.669	-0.660155	0.00082729	0.00809078
Ktn1	11.5238	-0.660168	0.000834196	0.00812828
Tmem209	11.0634	-0.660926	3.7954e-06	0.000105615
Cep72	9.04818	-0.66322	0.000749654	0.00749848
Exoc4	10.8816	-0.663303	0.000372925	0.00439989
Phf20	9.72288	-0.664455	1.27402e-05	0.000287978
Ckap5	12.0295	-0.664457	0.000542747	0.00584531
Tsn	11.6751	-0.664839	3.76737e-05	0.000711287
Arhgap10	9.21832	-0.665759	0.000447766	0.00507321
Pold1	11.8704	-0.666072	0.000453766	0.00511903
Atp1b3	11.1084	-0.669623	2.10166e-05	0.00043685
Myo1c	12.3565	-0.670081	2.97752e-07	1.21976e-05
Trmt13	6.83676	-0.670355	0.000103263	0.0016012
Spag5	10.5086	-0.672022	1.07916e-05	0.00025176
Tcof1	12.2074	-0.673056	3.20868e-06	9.21094e-05
Bid	9.8815	-0.674652	0.000217794	0.00289966
Nol6	11.5677	-0.674886	2.11902e-07	9.35035e-06
Chek1	9.78166	-0.676261	1.40482e-06	4.59662e-05
Kdelc1	9.83774	-0.677495	3.4952e-06	9.90456e-05
Trim6	11.5912	-0.677565	0.000324511	0.00397128
Wdhd1	10.7116	-0.677692	4.81456e-05	0.000856636
Bub1b	12.215	-0.679228	3.3397e-08	1.90326e-06
Atad5	9.72325	-0.679358	3.98561e-06	0.000109917
Pms1	9.33124	-0.68489	0.000695983	0.00708087
E2f7	9.60073	-0.685166	1.26543e-05	0.000286558
Anapc1	12.2388	-0.686625	0.000907053	0.00863126
Pprc1	12.3011	-0.690593	5.19828e-07	1.94471e-05
Bcl2l1	11.2609	-0.694014	2.38892e-05	0.000486093
Trub1	9.243	-0.695913	1.1728e-07	5.57314e-06
Fam60a	8.1169	-0.696212	4.21238e-06	0.000115552
Ttll4	10.5857	-0.696946	0.000639658	0.00665692
Swap70	10.405	-0.700718	0.000460455	0.0051756
Pdrg1	10.1027	-0.701391	6.1087e-06	0.000157764
Xpo1	13.2473	-0.703835	0.000670573	0.00690465
Crlf3	10.5043	-0.704014	0.000172837	0.00243653
Ddx11	9.59765	-0.70548	0.000163511	0.00234038
Nifk	11.4375	-0.70893	0.00020632	0.00278289
Tmem206	8.10642	-0.711779	0.000342277	0.00413302
Erbb2	9.72067	-0.715041	0.00017995	0.00251401
F2r	11.6105	-0.715103	3.94686e-05	0.000738852
Nup188	12.0016	-0.715431	0.000245982	0.00316755
Tmx4	7.82541	-0.715983	0.000690998	0.00705958
Slc25a37	7.12153	-0.717068	0.000142894	0.00209379
Mbtps2	7.85352	-0.717984	7.59342e-05	0.001261
Rbak	7.60004	-0.718404	0.000970714	0.00911904
Kif15	10.3805	-0.719329	5.213e-05	0.000922217
Ttf2	10.3943	-0.720677	3.57912e-05	0.000679901
Sh3rf1	9.53691	-0.723837	2.82582e-07	1.1669e-05
Acer3	9.10648	-0.724965	2.30416e-05	0.000473211
Sdc2	9.16518	-0.724997	0.000716904	0.00724125
Plekho2	8.60734	-0.725584	0.000808866	0.00794664
Ift140	9.13001	-0.725935	0.000350904	0.00420122
Vprbp	11.09	-0.726441	0.000395919	0.00461826
Hus1	9.55019	-0.726656	6.77742e-06	0.000173009
Prr11	8.05581	-0.726744	9.31374e-05	0.00148381
Bms1	11.5068	-0.728508	2.8709e-06	8.5102e-05
Polr3g	10.2197	-0.732007	0.00021564	0.00287843
Nthl1	8.27845	-0.73296	3.25981e-07	1.31218e-05
Pds5b	10.0257	-0.733412	2.48302e-05	0.000500623
Rif1	11.8765	-0.734364	0.000114755	0.00174781
Fanci	10.259	-0.735746	3.00764e-05	0.000585013
Ung	8.89521	-0.736999	9.66747e-06	0.000232561
Dgke	8.13281	-0.745909	0.000815546	0.00799701
Laptm4b	11.0817	-0.747236	5.23128e-06	0.000137168
Hnrnph3	7.92076	-0.749426	0.000231704	0.00302744
Cep170	8.88261	-0.751291	0.000367914	0.00436075
Mphosph9	8.54678	-0.751421	0.000416234	0.00479725
Ric8b	8.89927	-0.752676	0.000551176	0.00591547
Pfkm	9.5838	-0.75413	2.58056e-05	0.000516246
Sirpa	8.19006	-0.75431	0.00056435	0.00602338
Arhgef39	8.9554	-0.755699	0.000185055	0.00256783
Kif2a	7.89971	-0.756737	4.57889e-05	0.00082629
AI314180	10.0316	-0.756835	0.000653552	0.00676958
Smad5	9.04516	-0.756934	0.000408465	0.00473243
Polr1b	11.0372	-0.757461	0.000514987	0.00563675
Peo1	9.37473	-0.759145	0.000851022	0.00825059
Dcp1a	10.461	-0.75927	9.10229e-05	0.00145977
Nup155	11.0015	-0.761307	2.59377e-06	7.80862e-05
Xrcc2	8.96362	-0.763618	0.00012426	0.00186499
Rttn	8.41099	-0.764163	0.000627499	0.006557
Slc5a6	8.44261	-0.778486	0.000485249	0.00539203
2610015P09Rik	7.35379	-0.783346	4.17702e-05	0.000771429
Nsl1	9.46685	-0.785841	0.00022401	0.00295947
Serpine2	12.0976	-0.786515	0.000633319	0.00661324
Ninl	9.15662	-0.786666	0.000544726	0.00585846
Dhdh	6.63101	-0.786892	0.000371511	0.00438655
Fam178a	10.7682	-0.788819	0.000576931	0.00611959
Rrp1b	11.3369	-0.788981	2.45606e-07	1.04494e-05
Ect2	12.0401	-0.793033	1.12144e-07	5.41237e-06
Tm7sf3	10.1502	-0.79371	0.000188734	0.0026095
Fstl1	10.7586	-0.800565	0.000573502	0.00609578
Phtf2	9.73724	-0.803484	7.10786e-05	0.00120103
Yeats2	11.0355	-0.80842	4.76167e-05	0.000849182
Ccdc18	8.42166	-0.810096	5.87393e-05	0.00101929
Fam185a	7.99149	-0.813569	1.3141e-05	0.000295415
Galnt7	9.43472	-0.817245	1.61841e-06	5.18562e-05
Tbc1d31	9.31576	-0.81919	9.93274e-05	0.00155422
Ap1s2	8.03011	-0.822571	0.000979179	0.00916659
Plekha1	10.739	-0.822909	1.20835e-05	0.000276881
Ppm1f	10.0689	-0.825515	1.72562e-05	0.000369632
Lrrc61	7.05916	-0.825941	0.000413488	0.00477273
Adat1	8.84612	-0.825953	7.23574e-07	2.57486e-05
Aasdh	8.95606	-0.826085	0.000179055	0.00250937
Mettl4	8.73965	-0.82633	0.00022215	0.00293992
Sugp2	9.47221	-0.828834	5.20837e-05	0.000922217
Ttc37	10.1805	-0.828949	0.000172095	0.00243615
Kntc1	10.6952	-0.833337	0.000685505	0.00702052
Rhbdf1	9.30184	-0.833691	2.26234e-06	6.96008e-05
Nfatc4	8.97562	-0.834213	0.000674317	0.00693152
Hyls1	8.09621	-0.836598	1.32389e-08	8.44885e-07
G2e3	10.7996	-0.838363	9.44153e-06	0.00022748
Pask	9.66401	-0.83962	1.11205e-08	7.27229e-07
Ppat	11.943	-0.841338	3.44363e-07	1.37071e-05
Dyrk3	9.10061	-0.842376	4.3597e-05	0.000794937
Slc19a1	9.32539	-0.842839	4.04274e-08	2.23785e-06
Echdc1	6.43714	-0.843134	9.80792e-05	0.00153937
Hbegf	8.7838	-0.848365	0.00106822	0.00981413
Arap1	9.16909	-0.851479	2.60264e-05	0.000518996
Mgmt	7.99254	-0.857063	0.000858174	0.00827835
Sgms1	8.88455	-0.860384	9.3498e-05	0.00148558
Fxr1	10.8043	-0.862686	6.91368e-09	4.8534e-07
Gspt2	7.04515	-0.864059	2.91027e-05	0.000569661
Zfp280c	8.66685	-0.868468	0.000311163	0.00382307
Pdk3	9.56884	-0.8714	9.29331e-07	3.2037e-05
Wrb	9.85939	-0.873258	3.54557e-08	2.00578e-06
Poli	8.53362	-0.875909	2.55405e-05	0.000512935
Fam115a	9.48718	-0.876106	0.000901678	0.00859069
Fkbp10	9.58737	-0.876906	0.000203943	0.0027612
Lrp12	8.25512	-0.877079	6.86221e-05	0.0011688
Syngr1	8.53828	-0.878456	8.84655e-06	0.000215499
Cdh6	7.96444	-0.880534	0.000627509	0.006557
Timm21	8.29143	-0.882622	0.000172911	0.00243653
Ncapd2	12.4344	-0.882735	1.66421e-08	1.04057e-06
Spata5l1	6.48176	-0.882933	8.11658e-05	0.00133319
Rhobtb3	8.77265	-0.8841	0.000627265	0.006557
Adamts10	7.61377	-0.884655	0.000994717	0.00927122
Espl1	11.8222	-0.887448	1.33448e-05	0.000299125
Ccdc171	6.74681	-0.889751	0.00085898	0.00828095
Heatr1	11.9283	-0.890962	5.72061e-05	0.000998295
Slc38a1	11.4746	-0.891056	1.4633e-06	4.75772e-05
Zfp473	9.41506	-0.894027	1.18759e-05	0.000272529
Il6st	10.67	-0.894446	8.22088e-06	0.000202817
4930503L19Rik	8.49612	-0.895871	3.68129e-05	0.000697594
Hdac11	7.06786	-0.897645	0.00105139	0.00968258
Igsf3	9.42594	-0.898161	1.29882e-06	4.28612e-05
Nnt	10.0299	-0.902137	1.22385e-07	5.745e-06
Slc34a2	8.40167	-0.904682	0.000198939	0.00271655
Ppfibp2	9.85801	-0.90474	0.000143732	0.00210208
Zfp451	9.83932	-0.905546	1.3018e-08	8.37708e-07
Wdr19	8.12162	-0.906234	8.53369e-05	0.00138439
Rad51b	6.77914	-0.907818	5.79682e-05	0.00100704
Cpne3	9.45677	-0.909833	3.87794e-09	2.95029e-07
Fbxo17	7.14521	-0.910401	0.000344642	0.00415183
Zfp61	7.82606	-0.911386	9.28938e-09	6.26485e-07
Nek1	9.61914	-0.91248	4.18082e-05	0.000771429
Srgap2	9.86293	-0.916174	0.000217309	0.00289571
Sall1	11.1013	-0.918863	2.53971e-05	0.00051072
Qtrtd1	8.94338	-0.920056	8.31954e-05	0.00136109
Ticrr	10.0588	-0.922191	0.000106741	0.0016485
Lyrm9	7.18242	-0.924597	0.0001015	0.0015818
Gas2l3	9.3069	-0.925614	0.000532417	0.0057617
Usp28	11.084	-0.927506	2.3833e-06	7.28865e-05
Bivm	8.64193	-0.92828	1.68367e-08	1.04428e-06
Frs2	10.4611	-0.929581	0.000144888	0.00211499
Bcap29	8.67285	-0.933855	1.82254e-05	0.000387799
Zfp72	6.29694	-0.934835	0.000205937	0.00278259
Eda2r	9.95415	-0.93827	8.86347e-07	3.06236e-05
Fam122b	8.74717	-0.941946	0.000291036	0.00361574
Nek4	8.5207	-0.942992	3.07828e-07	1.25108e-05
Trp53bp1	10.652	-0.943151	6.30866e-07	2.30333e-05
Zfp937	5.97161	-0.944406	0.000465659	0.00521511
Aldh4a1	9.94456	-0.945084	0.000648517	0.00673551
Hpn	8.33102	-0.945301	0.000720407	0.00726429
Sfi1	7.78342	-0.94711	0.000463411	0.00519747
Pex26	8.52731	-0.948439	2.32599e-05	0.00047706
Usp54	9.02086	-0.949465	4.41448e-05	0.000803031
Elmod2	8.88299	-0.949954	0.000266989	0.00337852
Extl3	10.2717	-0.950578	1.44672e-05	0.000319188
Abi2	10.2732	-0.950998	0.000268388	0.00338919
Dennd4b	7.48942	-0.956424	0.000442075	0.00501646
Zak	9.34272	-0.957147	0.000245504	0.00316491
Zfp275	8.27906	-0.960935	0.000855235	0.00826979
Tpm1	12.8942	-0.964532	2.10002e-05	0.00043685
Kif14	8.58933	-0.967594	1.94687e-05	0.000408525
Rasa3	8.31911	-0.968086	9.59732e-05	0.00151246
Tnfrsf10b	9.06262	-0.96818	8.76327e-06	0.000213807
Dctd	10.363	-0.968403	1.19659e-07	5.66876e-06
Litaf	11.0409	-0.968763	3.44478e-10	3.30442e-08
Arid3b	11.2553	-0.968872	2.89686e-10	2.92412e-08
Eif2ak2	7.59723	-0.974832	3.20311e-05	0.000618361
Mcm8	9.44453	-0.974926	4.75904e-07	1.80144e-05
Lrch1	8.21862	-0.975209	2.22446e-11	3.16692e-09
Pphln1	10.3931	-0.977539	3.61993e-07	1.42561e-05
Dtl	11.269	-0.979686	2.32736e-12	4.13147e-10
Arhgap19	11.0851	-0.982803	1.51131e-05	0.000332016
Cep192	10.9287	-0.983021	0.000655939	0.00678772
Taf4b	8.62349	-0.98624	2.90092e-06	8.56632e-05
St6galnac4	7.23041	-0.986543	0.000189399	0.00261167
Nrbp2	7.12836	-0.987194	0.000348853	0.00418949
Ern1	6.46734	-0.991782	0.000328013	0.00400461
Add3	9.97667	-0.993828	0.000162589	0.00232934
Gyg	8.71299	-0.994042	1.20858e-06	4.04011e-05
Manba	10.6698	-0.994295	0.000177379	0.00248814
Sh3pxd2b	8.40124	-0.996946	0.000118556	0.0017986
Zcchc11	9.28111	-1.00582	0.000255715	0.00326596
Ccdc15	6.78076	-1.00652	1.6861e-05	0.000363182
Ulk4	5.77004	-1.00733	0.000535973	0.00579256
Col4a1	16.1599	-1.00791	4.27964e-05	0.000784043
Slc12a7	10.7987	-1.01088	3.55586e-05	0.000677148
Spry1	8.90808	-1.01114	3.40816e-05	0.000652237
Fam53b	7.63159	-1.01123	8.23142e-05	0.00134953
Tmem47	9.94025	-1.01421	0.00017727	0.00248814
Wdfy2	6.7366	-1.02089	0.000223891	0.00295947
Nabp1	10.1092	-1.02162	2.20418e-05	0.000455099
Zfp334	8.6998	-1.02332	2.72908e-05	0.000540359
Cdca7	11.3853	-1.02757	0.000118926	0.00180245
Hip1	10.8148	-1.02778	4.37589e-05	0.000796949
Mdm1	9.31429	-1.02828	2.03859e-07	9.02121e-06
Mpp6	9.46592	-1.03125	1.6691e-09	1.40862e-07
38961	7.61923	-1.03473	2.99798e-06	8.78912e-05
Pus7	10.2348	-1.03714	7.63546e-16	2.10575e-13
Bora	9.7461	-1.0446	1.97935e-08	1.19411e-06
Adrb3	8.23067	-1.04486	1.54996e-07	7.12427e-06
Gjb3	10.8657	-1.05153	9.44503e-05	0.00149456
Ahctf1	11.3466	-1.05209	0.00031673	0.00388529
Gyltl1b	9.31009	-1.05352	5.75496e-07	2.11115e-05
Mks1	7.75186	-1.05634	8.59579e-05	0.00139301
Net1	10.0443	-1.05892	3.40018e-10	3.28202e-08
Plagl2	8.24433	-1.06416	1.62046e-05	0.000351001
Kcnd1	5.91479	-1.06523	0.00100655	0.00935482
Sdc1	9.66562	-1.0683	9.89268e-06	0.000235767
Znrf3	6.63313	-1.06852	0.000661969	0.00683385
Abcc1	10.004	-1.06937	1.50593e-07	6.94255e-06
Tap1	9.98561	-1.071	4.24808e-05	0.00078104
Wrn	8.74171	-1.07107	0.000347327	0.00417766
Cpxm1	9.14018	-1.07307	7.88288e-08	4.07168e-06
Mboat1	6.67559	-1.07773	1.90616e-05	0.000401072
Zfp354c	7.72539	-1.07907	6.847e-05	0.00116845
Caprin2	8.54762	-1.08431	2.57887e-06	7.77892e-05
Spry2	8.05852	-1.08494	0.000742234	0.00742908
Ppp1r26	6.51788	-1.08716	0.000656621	0.00678772
2200002D01Rik	8.66228	-1.0878	0.000883942	0.00847399
Mrc2	7.26236	-1.08919	0.000421117	0.0048463
Phka1	7.90635	-1.09452	1.78058e-08	1.09559e-06
39692	8.41829	-1.09577	7.21646e-05	0.00121142
Piezo1	10.895	-1.10019	0.000265658	0.00336849
Cald1	10.8091	-1.10487	6.64301e-11	7.95308e-09
Ephb3	10.718	-1.10921	1.22069e-07	5.745e-06
Ddx26b	9.06634	-1.10968	1.06221e-05	0.000248935
Atg4c	7.72579	-1.11549	4.1098e-06	0.000112939
Elavl2	7.60816	-1.11829	0.000458076	0.00516012
Rab27a	8.21666	-1.11867	3.8251e-05	0.000719776
Tns3	10.0483	-1.12101	0.000151575	0.00219599
Phf6	9.71483	-1.12341	1.56842e-05	0.000342113
Fancd2	10.0649	-1.12584	2.31582e-10	2.3947e-08
Slc29a2	7.97048	-1.12977	7.90362e-06	0.000196107
Zc3h8	7.88587	-1.13048	1.11599e-08	7.27229e-07
40422	7.07942	-1.13474	3.88961e-06	0.000107654
Dusp4	9.4407	-1.13654	9.48175e-05	0.00149765
Htra1	11.4002	-1.14233	0.000501641	0.00552987
Peak1	8.75301	-1.14659	0.000149563	0.00217092
Ift57	7.68834	-1.14992	4.93514e-07	1.85898e-05
Fam163a	6.48769	-1.1514	0.000679823	0.00697157
Klhl42	8.13715	-1.15152	3.82631e-05	0.000719776
Ankrd26	8.41071	-1.15154	2.04791e-09	1.69134e-07
Tuft1	10.0075	-1.15221	1.98438e-06	6.17878e-05
Zfp521	6.58779	-1.15541	0.000826455	0.00808857
Cdc14a	7.41077	-1.15555	2.12104e-06	6.57777e-05
Zdhhc17	8.47651	-1.15584	5.92323e-09	4.33547e-07
Cep112	6.25026	-1.16116	0.000334288	0.00405876
Fgfr3	9.66925	-1.16639	7.03829e-05	0.0011945
Osbpl1a	8.81241	-1.16891	8.12596e-09	5.50427e-07
Tmem38b	8.18963	-1.17025	2.35062e-08	1.40166e-06
Dennd5b	8.24835	-1.17088	6.54361e-07	2.37787e-05
Slc41a1	9.17505	-1.17496	5.3126e-10	4.91304e-08
Tbc1d32	7.16757	-1.17512	4.64192e-05	0.000833602
Iqgap2	9.40199	-1.17762	2.27082e-08	1.35933e-06
Tfrc	11.6607	-1.17871	8.76033e-05	0.00141522
Sertad4	6.79134	-1.17886	8.99977e-05	0.00144633
Fut10	7.82672	-1.17977	2.61299e-05	0.00052004
Myh10	11.3318	-1.18187	6.36813e-06	0.000163371
Sox13	8.06284	-1.18745	0.000505146	0.00556454
Sh3bp1	9.48132	-1.18794	3.68232e-08	2.0605e-06
Dmc1	6.60566	-1.19455	0.000117428	0.00178499
Adcy3	7.10768	-1.19556	0.000435803	0.00496719
Tmod2	6.84574	-1.19955	9.91499e-05	0.00155386
Zfand4	4.8904	-1.19978	0.000189882	0.00261367
B3galnt1	9.06431	-1.20858	3.92018e-05	0.000734748
Pbk	9.89865	-1.20935	7.15802e-11	8.50373e-09
B3gnt5	9.4208	-1.21025	2.5814e-07	1.0863e-05
Peg3	13.1398	-1.21751	9.75612e-06	0.000233602
Fhl1	11.2122	-1.21875	1.49497e-07	6.91267e-06
Gcnt4	6.68878	-1.22088	5.8442e-08	3.11234e-06
Fzd1	7.56125	-1.2239	0.000293736	0.00364081
Ankrd6	8.57572	-1.22514	2.40771e-07	1.03004e-05
Amotl2	12.7105	-1.22799	1.38776e-10	1.5309e-08
Adam19	10.6294	-1.24112	3.60667e-06	0.000101275
Pxylp1	7.42438	-1.24188	1.25329e-06	4.17152e-05
Ssbp2	7.34694	-1.24201	6.86417e-05	0.0011688
Zfp248	7.3246	-1.24397	9.54235e-10	8.18734e-08
Abhd2	6.56344	-1.24403	7.94623e-07	2.79548e-05
Apcdd1	5.41971	-1.24487	0.000276726	0.00347177
Lin28a	11.4619	-1.24675	1.96854e-07	8.73626e-06
Slc2a3	16.027	-1.25165	2.32585e-10	2.3947e-08
Casr	6.89745	-1.25377	0.000280767	0.00350822
Pik3cd	8.98489	-1.25458	0.000409288	0.00473842
Ntf3	5.11056	-1.25579	0.00021521	0.00287767
Dse	11.4359	-1.25615	2.02862e-11	2.95566e-09
Dzip1l	7.13019	-1.25796	0.000189105	0.00260995
Slc7a6	11.9214	-1.2664	3.71609e-11	4.94752e-09
Smarca1	8.96994	-1.26846	2.50287e-06	7.57928e-05
Prkci	11.4161	-1.26966	7.07485e-09	4.91626e-07
Cers6	8.27631	-1.27962	0.00010436	0.00161659
1700030K09Rik	8.05187	-1.29175	5.9411e-11	7.2821e-09
Setdb1	10.5714	-1.29227	1.79557e-08	1.10043e-06
Plat	11.3945	-1.29506	3.40468e-07	1.36456e-05
Ust	7.66069	-1.30024	0.000572128	0.00608659
Angpt2	9.06835	-1.3006	3.41934e-07	1.36456e-05
Rnd3	10.6027	-1.30225	1.5178e-13	3.34871e-11
Igfbp4	8.03292	-1.30239	0.00043637	0.00496926
Braf	9.45866	-1.30863	9.86502e-06	0.000235767
Evc2	8.67729	-1.3115	2.55877e-12	4.49064e-10
Clasp1	10.7582	-1.31994	2.23514e-11	3.16692e-09
Thbs3	6.95511	-1.32455	0.000329241	0.00401642
Zc3hav1l	8.02716	-1.32576	0.000107417	0.00165393
Dusp22	8.13642	-1.327	9.85991e-09	6.56364e-07
Prkab2	8.69441	-1.32866	5.5329e-14	1.2947e-11
Mme	10.3697	-1.32923	0.000119575	0.00180751
Zik1	7.68183	-1.33091	2.63646e-08	1.54819e-06
Fam199x	8.73342	-1.33925	3.28539e-05	0.000630306
Cask	7.37878	-1.34146	8.73531e-07	3.03847e-05
Gpm6a	5.92997	-1.3533	0.000197894	0.00270707
Nid1	12.1286	-1.35739	3.18615e-06	9.1804e-05
Pld6	6.45994	-1.35764	1.98209e-05	0.000414227
Acsl5	9.14099	-1.35836	4.12735e-05	0.000766835
Itgb5	9.92274	-1.36015	1.34309e-05	0.000300184
Zfp449	8.83604	-1.36418	1.14773e-07	5.50483e-06
Vegfc	5.62704	-1.36469	0.000712551	0.00721616
Snai1	8.68587	-1.36618	7.51992e-05	0.00125419
Zfp454	5.54458	-1.36649	2.01486e-05	0.00041994
1810041L15Rik	5.16401	-1.3705	0.000335466	0.00406667
Kitl	6.77051	-1.37209	1.05801e-05	0.000248935
Peg12	5.10619	-1.37457	0.000920923	0.0087256
Lats2	8.55594	-1.37858	2.15268e-07	9.44487e-06
2900056M20Rik	7.19694	-1.38118	1.54743e-10	1.683e-08
St6galnac3	7.18829	-1.38279	7.5321e-05	0.00125486
Wdr86	7.71756	-1.39133	2.34115e-05	0.000478897
Pabpc4l	5.12141	-1.3944	0.000770955	0.00766192
Ptprg	9.12662	-1.40019	2.32098e-07	1.00972e-05
Fam213a	11.0585	-1.40128	8.23352e-11	9.63322e-09
D630045J12Rik	7.39149	-1.40575	1.70401e-05	0.000366369
Ptpn14	10.003	-1.40612	5.07334e-08	2.73006e-06
Sall2	8.03261	-1.41237	1.25397e-05	0.000284381
Rab11fip1	10.064	-1.42017	2.02582e-12	3.6612e-10
Spred1	9.10655	-1.4222	0.000332185	0.00404277
Nrcam	8.18723	-1.42549	0.000247977	0.00318615
Igf2os	7.14069	-1.42591	0.000319655	0.00391806
Ihh	8.02973	-1.4274	0.0003354	0.00406667
Msx2	8.87885	-1.43037	7.80793e-07	2.7594e-05
Bdh2	6.43418	-1.44128	9.71219e-05	0.00152744
Pmaip1	11.1369	-1.44627	2.07127e-09	1.69252e-07
Adamts4	6.33773	-1.44823	4.55841e-05	0.000824356
Wipf3	6.04074	-1.4508	0.000230409	0.00301988
Fastkd1	7.30029	-1.4562	1.81007e-09	1.51928e-07
Moxd1	6.60731	-1.45745	6.22627e-06	0.000160264
Trpm6	7.49341	-1.45862	2.34384e-07	1.01396e-05
Hmga2	7.50456	-1.4596	0.000238969	0.00310399
Katnal1	6.88179	-1.46364	6.13685e-09	4.44965e-07
Kcp	6.33239	-1.47144	0.000304619	0.00375762
Irak4	6.48365	-1.47158	0.000175785	0.00247026
Akap2	12.1387	-1.47237	1.67486e-17	6.01546e-15
Hk2	11.1917	-1.47357	2.89603e-10	2.92412e-08
Matn1	6.63789	-1.48093	0.000234569	0.00306149
Nfkb1	7.7728	-1.48545	9.49069e-07	3.24279e-05
Spns2	8.20679	-1.49724	0.00045463	0.00512504
Cox4i2	4.78806	-1.51325	0.000562335	0.00601134
Pus7l	7.95328	-1.52201	1.54139e-11	2.28896e-09
Gli3	6.94717	-1.52784	0.000762597	0.00760332
Tram2	5.88	-1.53271	3.0163e-05	0.000585959
Sulf1	9.37965	-1.53349	2.48938e-09	1.97782e-07
Mtr	10.2992	-1.53456	3.96141e-11	5.22907e-09
Ank2	7.49913	-1.53772	0.000855297	0.00826979
Susd1	5.88572	-1.54936	4.94889e-06	0.000132005
Bcam	10.8344	-1.55624	4.48508e-06	0.000121309
Pnck	4.72518	-1.55657	0.000485377	0.00539203
Stom	8.37635	-1.57188	1.03237e-07	5.11024e-06
Epb4.1l1	8.97551	-1.57567	9.40863e-06	0.000227397
8430419L09Rik	7.80814	-1.57662	7.7598e-09	5.30276e-07
Hspa12a	6.31969	-1.57836	0.000155778	0.00224635
Pcdhgc3	8.09705	-1.58111	9.71945e-07	3.30633e-05
Apob	10.1258	-1.58267	5.97752e-05	0.00103494
B4galt6	8.76991	-1.58312	4.85519e-12	8.15038e-10
Cpm	12.0641	-1.58403	4.9125e-11	6.14716e-09
Ikzf4	6.31576	-1.58453	3.28212e-05	0.000630306
Slc7a4	6.11245	-1.58756	1.38811e-07	6.43783e-06
Zfp185	8.40151	-1.59129	3.85875e-17	1.32432e-14
Mpp3	6.04306	-1.59659	1.90458e-06	5.97048e-05
Sv2a	6.63981	-1.60207	0.000279795	0.00350459
Fam78a	6.27026	-1.60214	0.00107616	0.00986193
Endod1	7.49485	-1.61288	2.51096e-07	1.05954e-05
Fzd4	6.24203	-1.61915	9.28067e-05	0.00148222
Phactr2	5.8659	-1.62418	1.0949e-07	5.36814e-06
A2m	7.16927	-1.62574	9.91912e-06	0.000235767
Six4	8.03812	-1.63473	0.000159629	0.00229118
Il15	4.1583	-1.63509	0.000735122	0.00738181
Dab2	14.0909	-1.65156	3.27876e-08	1.87545e-06
Prss35	8.89519	-1.65208	0.000152224	0.00220333
Ablim1	9.02392	-1.65737	5.43082e-06	0.000141678
Zcchc24	6.24005	-1.6594	0.000184069	0.00255987
Eno3	8.55035	-1.66258	6.17874e-09	4.45909e-07
Cul9	6.72734	-1.66397	8.70807e-06	0.000212797
Efnb2	8.73053	-1.66568	3.84578e-05	0.000722558
Shank3	5.29975	-1.6672	0.000370318	0.00437582
Msrb3	5.98467	-1.67129	7.63317e-05	0.00126488
Abcb1b	8.83788	-1.67147	0.00076039	0.00758636
Itga9	6.51888	-1.67584	0.000496159	0.0054969
Col8a2	7.12578	-1.67769	1.96189e-10	2.11164e-08
Fbln5	5.511	-1.67991	0.000558396	0.0059805
Nrk	9.60369	-1.68095	0.000436628	0.00496926
Kazald1	4.69828	-1.68826	0.000481724	0.00536608
Fstl3	5.21096	-1.6885	0.000525438	0.0057147
Slc2a4	4.5868	-1.68891	0.000690829	0.00705958
Hspb8	8.37386	-1.69285	0.000119611	0.00180751
Mmd	6.88876	-1.69428	3.27465e-05	0.00062981
Frmd6	8.19812	-1.69548	4.13644e-08	2.28154e-06
Col4a2	14.5587	-1.69594	6.08289e-10	5.59192e-08
Napepld	7.49985	-1.69748	3.92877e-06	0.000108544
Igdcc3	6.60913	-1.70046	4.00092e-05	0.000746258
Ehbp1l1	8.27995	-1.7105	4.55679e-11	5.86458e-09
Rlbp1	5.86357	-1.71248	1.156e-05	0.000267263
Gpc6	7.15089	-1.71308	3.14127e-06	9.08498e-05
Dpp4	11.0377	-1.71596	3.65062e-08	2.05251e-06
Nrg1	9.32134	-1.71624	2.17015e-06	6.71661e-05
Gnmt	5.77988	-1.71663	0.000855785	0.00826979
Kcng1	8.07308	-1.71683	0.000808288	0.00794603
Usp46	9.71225	-1.71897	3.90454e-13	7.93443e-11
Mgat4a	7.05754	-1.72204	2.78418e-07	1.15279e-05
St3gal5	6.58545	-1.72994	4.31269e-05	0.000788227
Pyy	8.14353	-1.73019	6.23967e-09	4.46137e-07
Stox2	5.9862	-1.73097	0.000107531	0.00165393
Masp1	7.89556	-1.73103	3.72862e-13	7.78172e-11
Usp29	4.99179	-1.737	0.000114039	0.00174206
Dmtn	8.98068	-1.74253	7.99823e-09	5.44162e-07
Cnksr2	5.97259	-1.76018	5.5732e-07	2.05915e-05
Boc	8.63547	-1.76147	0.000269711	0.00340159
Irx4	5.40253	-1.76552	7.86458e-05	0.00129765
Frmd4a	9.11753	-1.76747	4.22695e-16	1.21971e-13
Asic1	5.81553	-1.76782	2.57677e-06	7.77892e-05
Ccdc109b	4.63874	-1.76895	0.000270278	0.00340258
Gli2	8.14277	-1.77075	7.72073e-05	0.00127802
Adamts3	5.66854	-1.77342	4.25497e-05	0.000781115
Kirrel3	5.94236	-1.78286	0.000946632	0.0089363
Rgl1	8.48664	-1.8012	1.10719e-08	7.27229e-07
Hey2	5.18666	-1.80541	0.000230974	0.00302302
Ppm1j	8.34572	-1.80925	2.65572e-05	0.000527862
Lmo7	8.0374	-1.81232	1.24818e-07	5.80631e-06
Med12l	5.85039	-1.81248	1.44249e-05	0.000318709
Wls	10.4388	-1.82004	3.12164e-32	4.38279e-29
Mfap4	5.75933	-1.82011	0.000102785	0.00159699
Prkar2b	7.02322	-1.83489	2.43108e-07	1.03717e-05
Hs6st2	6.98649	-1.83505	2.65316e-07	1.11045e-05
Ptch1	8.26904	-1.8417	1.49903e-08	9.48809e-07
Rasl11b	6.90262	-1.84739	5.7364e-06	0.000148896
Afap1l1	7.59689	-1.8498	3.60584e-11	4.84249e-09
Tnfrsf19	6.82012	-1.86102	0.000266794	0.00337852
Neu3	6.40279	-1.86868	7.87343e-07	2.77619e-05
Batf	3.9074	-1.87311	0.000189036	0.00260995
Pknox2	7.40837	-1.87418	9.16981e-08	4.64323e-06
Fam65b	4.53601	-1.88369	0.000932558	0.00881962
Dock4	6.57521	-1.89264	1.17149e-06	3.92462e-05
Npr3	4.94029	-1.89292	0.000301622	0.0037266
Itpr1	9.01836	-1.89346	1.15708e-08	7.50837e-07
Lhx5	4.30113	-1.89643	0.0010007	0.00932135
Emilin1	7.71623	-1.90192	2.21117e-10	2.30738e-08
Igf1r	8.33714	-1.90416	2.36539e-07	1.02042e-05
Tenm3	8.8812	-1.90567	3.04508e-07	1.24413e-05
Ephx2	7.94648	-1.91049	0.000356038	0.00425263
Iqsec2	5.19835	-1.92344	0.000141861	0.0020826
Prss41	6.27991	-1.93246	3.26047e-07	1.31218e-05
Tspan18	6.12926	-1.9502	0.00036333	0.00432301
0610040J01Rik	4.82942	-1.95638	1.59851e-05	0.00034722
Csdc2	6.46486	-1.95767	5.35961e-09	3.97951e-07
Snai2	4.35206	-1.96112	0.00106238	0.00976634
Icam1	9.22257	-1.96844	5.50279e-13	1.08955e-10
Rgs22	3.66614	-1.97217	0.000249383	0.00320155
Frem2	7.37549	-1.97514	0.000270549	0.00340258
Hspg2	11.5654	-1.9829	0.000395604	0.00461807
Calcrl	4.87825	-1.98811	7.41265e-05	0.00123763
Rprm	5.56247	-1.98832	5.50375e-05	0.000962627
Has2	9.09752	-1.99014	0.000546814	0.00587683
Ikbke	6.63398	-2.00708	0.000563594	0.00601947
Uggt2	7.68412	-2.00718	3.16465e-10	3.1448e-08
Zeb2	6.42745	-2.00812	0.000228783	0.00300964
Eya1	6.52033	-2.01391	2.99497e-05	0.000583282
Pvt1	7.37655	-2.01591	2.79503e-11	3.92422e-09
Myl3	7.63323	-2.01892	8.00074e-06	0.000198018
Tap2	6.62652	-2.02483	2.49724e-09	1.97782e-07
D630045M09Rik	9.3078	-2.03668	0.000166001	0.00236942
Mocs1	8.26476	-2.04215	3.03597e-16	9.01684e-14
Capn6	10.7737	-2.04366	3.29021e-10	3.23656e-08
Gria3	6.22115	-2.04889	1.75149e-07	7.88631e-06
Neurl1b	4.83699	-2.06854	0.00025802	0.00328601
St8sia4	3.87876	-2.07235	0.000569197	0.00606672
C530008M17Rik	7.68884	-2.07266	7.34517e-09	5.06423e-07
Olfml2b	5.66927	-2.07271	1.76641e-07	7.93034e-06
Tmem119	5.60742	-2.07888	7.84042e-06	0.000195407
Des	8.11701	-2.08129	5.0044e-06	0.000132569
38231	5.88213	-2.0828	3.27298e-05	0.00062981
Frzb	8.81755	-2.08448	0.000575012	0.00610763
Fbn2	6.02517	-2.0859	0.00035988	0.00429188
Parp8	6.32052	-2.09105	1.12401e-06	3.78196e-05
Shroom4	5.86948	-2.0913	4.78155e-05	0.000851744
Apom	6.88767	-2.10147	4.15048e-07	1.59057e-05
Six3	5.08243	-2.10961	1.57057e-05	0.000342113
Thsd7a	7.22013	-2.13355	6.78889e-10	6.0958e-08
Tspyl3	5.64823	-2.15836	4.99388e-10	4.67427e-08
Chst8	5.21617	-2.15904	9.40918e-05	0.00149041
Rbms3	4.38466	-2.17311	0.000875228	0.00841134
Fam198b	9.83801	-2.18165	7.13214e-05	0.0012025
Procr	6.73008	-2.19178	1.82299e-05	0.000387799
Amer2	3.53002	-2.19781	0.000581291	0.00615738
Slc4a5	6.49953	-2.21389	2.95354e-06	8.70504e-05
Slc6a15	8.71808	-2.2152	7.52887e-09	5.16782e-07
Six1	6.70174	-2.21791	2.14511e-10	2.26911e-08
Psmb8	5.38983	-2.22591	0.000127526	0.00190825
Mn1	5.06861	-2.2304	1.06654e-05	0.000249193
Ldb3	5.31436	-2.23981	8.01598e-07	2.81361e-05
Irf5	5.25254	-2.24155	0.000386576	0.00453669
Lfng	6.61266	-2.24667	2.25451e-05	0.000464248
Crb2	7.69966	-2.24938	9.3867e-10	8.14428e-08
Tmem181b-ps	4.81812	-2.25034	2.64564e-07	1.11031e-05
Fgl1	3.84983	-2.2631	3.67596e-05	0.000697439
Nsg2	5.5596	-2.26755	6.97905e-10	6.19451e-08
Kif6	4.50717	-2.28775	1.41737e-06	4.62789e-05
Arsi	5.90055	-2.28821	2.02724e-12	3.6612e-10
Nexn	5.32403	-2.30071	2.45719e-08	1.45957e-06
Tex15	8.18793	-2.30953	9.26471e-08	4.66072e-06
Thbd	7.13367	-2.31561	4.9145e-08	2.67252e-06
Plekhg1	7.5522	-2.32805	1.73768e-07	7.84698e-06
Hhat	4.75062	-2.3465	7.04632e-09	4.91626e-07
Oas3	4.97558	-2.34901	0.000738828	0.00740458
Fam107a	4.56401	-2.38946	0.000367178	0.00435537
Meis1	8.03623	-2.3988	3.26261e-07	1.31218e-05
Calr3	5.35841	-2.40599	5.06864e-08	2.73006e-06
Kcns1	5.28437	-2.40737	1.88313e-05	0.000397201
Nfam1	4.76727	-2.41978	7.35276e-06	0.000185246
Hmgcll1	6.22053	-2.42612	9.60116e-08	4.79871e-06
Fam181b	5.16779	-2.43276	3.90466e-07	1.51851e-05
Nhsl2	6.96767	-2.43868	1.08942e-05	0.000253772
Ube2l6	7.66285	-2.44349	3.25114e-08	1.86656e-06
Sgpp1	6.83293	-2.44358	1.76204e-06	5.59938e-05
Tal2	5.74708	-2.44919	6.22969e-09	4.46137e-07
Otx1	5.06663	-2.45006	3.91327e-07	1.51851e-05
Tspan2	7.48459	-2.45547	4.16654e-23	2.38326e-20
Palm2	4.54619	-2.4773	5.99528e-09	4.3675e-07
AU015836	5.46119	-2.48045	0.000512433	0.00561826
Tchh	6.12133	-2.48199	7.00686e-07	2.51076e-05
Myh7b	6.21813	-2.48261	1.06484e-06	3.59856e-05
Nkx2-2	3.79778	-2.48586	6.68846e-05	0.00114647
Ccdc141	6.41837	-2.48829	2.6529e-08	1.55195e-06
Cxcl14	5.87812	-2.50754	0.000674571	0.00693152
Cpne5	5.72842	-2.5083	0.000225858	0.00298133
B4galnt2	7.41799	-2.52601	7.73927e-12	1.24506e-09
Slc36a2	3.10179	-2.53144	0.00090407	0.00860817
Wnt5a	7.69028	-2.54814	9.02794e-11	1.0328e-08
Bmp5	4.14023	-2.54973	0.000968125	0.0091169
Lifr	11.3319	-2.56281	1.21759e-16	3.76091e-14
Alpk3	6.25841	-2.57313	1.57583e-07	7.22167e-06
Dkk3	7.07863	-2.57578	2.48371e-08	1.46967e-06
Popdc2	4.54426	-2.59626	6.57632e-07	2.38415e-05
Six3os1	4.29302	-2.61056	1.00415e-06	3.40838e-05
Arhgef9	5.13437	-2.61239	7.94511e-08	4.08332e-06
Srd5a2	6.52504	-2.62517	4.63787e-11	5.91961e-09
Syde1	6.86215	-2.63498	2.12147e-10	2.25958e-08
Atp2a1	4.69833	-2.63511	0.000970663	0.00911904
Pgf	6.05858	-2.63872	6.55511e-08	3.44344e-06
Anxa8	8.04081	-2.6553	0.000210925	0.00283017
Dner	4.56107	-2.65991	0.00054372	0.00585172
Camk2a	4.95664	-2.67225	0.00102093	0.00947483
Tnnc1	7.25421	-2.70935	3.90779e-20	1.67644e-17
Flnc	9.40809	-2.71702	1.28053e-06	4.2439e-05
Shh	4.49109	-2.7469	2.51437e-05	0.000506284
Pmp22	8.76247	-2.7703	4.93556e-11	6.14716e-09
Bmp4	7.9707	-2.78121	0.000169152	0.00240551
Acvrl1	4.65352	-2.78727	0.000477265	0.00532193
Igfbp5	9.71404	-2.78982	3.62968e-22	1.92097e-19
4930506M07Rik	8.30205	-2.80231	7.76953e-14	1.7646e-11
4632428N05Rik	8.57175	-2.80592	1.00401e-08	6.65489e-07
Klk13	3.22382	-2.85953	0.000555682	0.00595969
Prtg	9.52302	-2.88003	3.32058e-10	3.24576e-08
Gad1	5.07104	-2.89527	0.000286516	0.00356564
Gm7694	3.99619	-2.89625	5.34943e-05	0.000940964
Vcam1	5.81496	-2.90278	0.000135457	0.00200384
Cd248	6.06309	-2.90318	3.65475e-08	2.05251e-06
Foxc2	3.47474	-2.91834	0.000860573	0.00828597
Dmrt3	5.23438	-2.97864	1.65439e-08	1.03864e-06
Gli1	8.07023	-2.99718	2.58481e-05	0.000516427
Paqr9	3.36429	-3.00215	0.000161311	0.00231317
Esam	7.70659	-3.00654	4.74906e-05	0.000848895
Gucy1b3	4.01668	-3.04196	5.30549e-05	0.000935365
Galnt14	3.05145	-3.06787	0.000368735	0.00436713
Ebf2	3.13047	-3.07403	7.3867e-05	0.00123463
Tek	9.92012	-3.09468	6.9015e-10	6.16108e-08
2510009E07Rik	3.85033	-3.1101	7.62002e-05	0.00126406
Fezf2	3.93651	-3.13624	0.000907939	0.00863437
Krt20	2.94734	-3.16332	0.000636049	0.00663726
Chrna6	3.61751	-3.16837	0.000789183	0.00779791
Tacstd2	6.15391	-3.17978	1.16835e-06	3.92261e-05
Tmem132c	5.05108	-3.21066	1.04296e-07	5.14615e-06
Adamts17	4.3142	-3.22761	7.42394e-06	0.000186735
Nkx2-9	7.02917	-3.25924	2.7144e-09	2.12798e-07
Ankrd1	7.28026	-3.2697	9.33268e-12	1.47075e-09
Cryab	11.1694	-3.27538	9.64521e-19	3.8195e-16
Hspb2	4.48317	-3.2809	3.16695e-08	1.82501e-06
Sema3a	4.73682	-3.30479	2.34138e-07	1.01396e-05
Kdr	7.59797	-3.32359	1.24419e-05	0.000283412
Klk14	2.81208	-3.32814	0.000854005	0.00826912
Akap5	7.28294	-3.3531	6.53698e-25	4.38944e-22
Irx1	2.30733	-3.35326	0.000622512	0.00652592
Foxf1	4.04261	-3.36162	0.000886324	0.00848902
Wdfy1	10.1805	-3.37087	1.80449e-51	6.96713e-48
Postn	5.33535	-3.39641	1.23612e-05	0.000281988
Tril	5.40826	-3.4391	7.9583e-08	4.08332e-06
Hapln3	2.89496	-3.45453	0.00034403	0.0041477
Lgi1	2.37127	-3.46855	0.000548023	0.00588572
Ptprm	7.3684	-3.48493	2.48039e-14	5.9855e-12
Serping1	8.92086	-3.49556	4.01311e-08	2.22944e-06
Scube1	5.78527	-3.49882	2.35881e-09	1.89737e-07
Lama1	15.1313	-3.60516	3.42682e-19	1.39273e-16
Mef2c	3.4954	-3.61026	0.000449788	0.0050853
Kctd1	4.59693	-3.61476	1.0694e-07	5.25981e-06
Lmx1a	4.68627	-3.62753	1.70222e-07	7.73208e-06
Slc7a10	2.65815	-3.62866	1.46691e-05	0.000323181
Ccnd2	9.82483	-3.66651	5.93329e-31	6.54527e-28
Usp18	6.81422	-3.66911	6.60316e-27	5.36733e-24
Rcsd1	7.11751	-3.73066	2.05406e-11	2.96475e-09
Plagl1	6.92212	-3.75803	1.07072e-08	7.06672e-07
Mgat3	6.14915	-3.80719	2.43229e-20	1.07326e-17
Prss22	2.43179	-3.85047	0.000447817	0.00507321
Myh7	7.76575	-3.8548	2.03874e-12	3.6612e-10
Vgll2	4.29504	-3.90886	4.0062e-07	1.54294e-05
Ppp1r16b	7.24294	-3.94252	1.90109e-22	1.04859e-19
Meis2	5.21651	-3.9991	2.19915e-10	2.30738e-08
Foxc1	5.79468	-4.00707	4.1027e-09	3.09083e-07
Limch1	7.13314	-4.01278	4.56495e-10	4.31653e-08
Nkx2-3	5.25686	-4.03084	3.41224e-07	1.36456e-05
Lbp	3.69251	-4.08191	2.92268e-08	1.69691e-06
Stard8	10.3343	-4.09212	1.07202e-31	1.37969e-28
Unc5c	2.64948	-4.0952	0.000343969	0.0041477
Jph2	4.10575	-4.10084	5.837e-06	0.000151253
Pax6	4.98698	-4.2022	4.9439e-08	2.67907e-06
Myh6	4.90376	-4.47364	1.79534e-06	5.69348e-05
Il17re	3.36272	-4.49626	7.23626e-06	0.000182908
Bgn	7.6463	-4.50255	3.77721e-07	1.48059e-05
Foxe1	3.5724	-4.53777	2.69878e-06	8.06187e-05
Maml2	6.63604	-4.58866	6.1204e-17	1.96924e-14
Atoh8	3.24201	-4.59924	1.84367e-05	0.000391121
Nkx2-5	5.95495	-4.78783	1.4168e-12	2.63628e-10
Ctxn3	2.6594	-4.82203	2.78318e-05	0.00054756
Fn3krp	6.33349	-5.6868	3.05539e-21	1.42992e-18
