# Supplementary material for: Dominant role of DNA methylation over H3K9me3 for IAP silencing in endoderm
Source: Nat Commun. 2022 Sep 19;13:5447. doi: 10.1038/s41467-022-32978-7 (PMC9485127; doi:10.1038/s41467-022-32978-7)
Supplement: Supplementary file 8 — Supplementary Data 5 [file 41467_2022_32978_MOESM8_ESM.xlsx]

## Sheet: ERVs
RepeatID	logbaseMean	log2FoldChange	pvalue (Wald test)	padj (Benjamini-Hochberg)
RLTR1F_Mm|LTR|ERVK	4.96069	5.08012	8.44093e-23	2.76675e-21
IAPLTR1a_Mm|LTR|ERVK	9.8495	4.99914	2.83268e-131	8.35639e-129
RLTR10C|LTR|ERVK	9.66477	4.73033	4.78147e-130	9.40356e-128
RLTR1B|LTR|ERV1	9.91696	4.71123	7.11801e-105	1.04991e-102
IAPEz-int|LTR|ERVK	14.0529	4.36123	1.80151e-54	1.06289e-52
RLTR1B-int|LTR|ERV1	12.3075	4.24379	1.38618e-67	1.16835e-65
RLTR10D2|LTR|ERVK	5.16971	4.20821	1.09455e-19	3.39887e-18
MMERVK10C-int|LTR|ERVK	11.4781	4.16219	9.084e-202	5.35956e-199
IAPLTR2a2_Mm|LTR|ERVK	7.5953	4.05781	6.89004e-66	5.0814e-64
IAP-d-int|LTR|ERVK	7.68454	3.95124	8.89757e-81	1.04991e-78
IAPLTR1_Mm|LTR|ERVK	10.4473	3.91444	6.98093e-61	4.57639e-59
IAPLTR4_I|LTR|ERVK	3.6088	3.90275	1.26976e-09	1.82722e-08
MuRRS4-int|LTR|ERV1	8.10585	3.80129	7.14728e-29	3.24376e-27
IAPA_MM-int|LTR|ERVK	4.22712	3.76135	1.93683e-11	3.36097e-10
IAPLTR2_Mm|LTR|ERVK	7.51459	3.66578	3.88858e-71	3.82377e-69
RLTR10B2|LTR|ERVK	6.06331	3.57871	1.64867e-25	6.48476e-24
IAPEY5_I-int|LTR|ERVK	2.31579	3.45571	8.74537e-05	0.000687969
IAPEY3-int|LTR|ERVK	6.32155	3.43372	2.54065e-14	5.35351e-13
MMERGLN-int|LTR|ERV1	12.5994	3.37025	7.76885e-40	3.81968e-38
RLTR50A|LTR|ERVK	1.39299	3.26681	0.000354185	0.00242987
MMERVK10D3_I-int|LTR|ERVK	7.19782	3.19241	1.58652e-51	8.50951e-50
IAPLTR3-int|LTR|ERVK	5.38479	3.09926	1.563e-14	3.41545e-13
RLTR44D|LTR|ERVK	2.91393	3.0709	7.34261e-07	8.49439e-06
MURVY-int|LTR|ERV1	3.45087	2.98846	8.13369e-07	9.22861e-06
RLTR19A2|LTR|ERVK	1.96321	2.87459	0.00159024	0.00902157
IAPLTR4|LTR|ERVK	3.92872	2.68305	2.3069e-08	3.0246e-07
IAPEy-int|LTR|ERVK	3.75432	2.55348	2.08906e-05	0.000176078
IAPEY2_LTR|LTR|ERVK	5.1775	2.53272	9.15758e-10	1.38538e-08
RLTR13C2|LTR|ERVK	6.50747	2.52515	1.95445e-16	4.6125e-15
RLTR10-int|LTR|ERVK	8.45423	2.52463	1.51144e-14	3.41545e-13
MMERGLN_LTR|LTR|ERV1	8.25196	2.43455	5.70329e-23	1.97938e-21
RLTR44B|LTR|ERVK	3.25199	2.29839	0.000222374	0.00158073
RMER16_Mm|LTR|ERVK	4.89055	2.26561	9.52592e-11	1.519e-09
IAP1-MM_LTR|LTR|ERVK	4.55058	2.19647	1.09018e-05	9.74551e-05
IAPEY3C_LTR|LTR|ERVK	2.64168	2.15568	0.000779773	0.00494695
ETnERV-int|LTR|ERVK	7.64013	2.08078	4.31887e-17	1.15824e-15
RLTR1A2_MM|LTR|ERV1	7.3243	2.06559	5.21346e-17	1.33737e-15
RLTR6_Mm|LTR|ERV1	6.58455	2.06431	1.34516e-13	2.64548e-12
IAPEY4_I-int|LTR|ERVK	7.01816	2.04459	6.13932e-14	1.24903e-12
ERVB4_2-I_MM-int|LTR|ERVK	5.48032	1.94992	1.42171e-09	1.99717e-08
RMER3D-int|LTR|ERVK	7.26149	1.91347	3.72029e-19	1.09749e-17
ORR1F-int|LTR|ERVL-MaLR	4.44671	1.87718	1.00431e-07	1.26073e-06
RMER16-int|LTR|ERVK	8.58897	1.87573	2.22669e-24	8.21094e-23
RLTR26D_MM|LTR|ERVK	6.9973	1.86649	2.23422e-17	6.27709e-16
RLTR13B1|LTR|ERVK	5.57033	1.82578	2.58734e-09	3.55007e-08
MLTR12|LTR|ERV1	5.48727	1.79413	3.93965e-11	6.45664e-10
ORR1A1-int|LTR|ERVL-MaLR	8.57688	1.76533	5.57589e-26	2.34984e-24
RLTR45-int|LTR|ERVK	8.13056	1.75426	1.93105e-16	4.6125e-15
RLTR10F|LTR|ERVK	5.1084	1.73446	3.61334e-06	3.67564e-05
RLTR10D|LTR|ERVK	5.3155	1.71613	8.22627e-09	1.10307e-07
ORR1A0-int|LTR|ERVL-MaLR	6.79276	1.62035	3.09459e-10	4.80476e-09
RLTR30D2_MM|LTR|ERV1	6.36517	1.60543	9.17366e-12	1.69139e-10
RLTR13C3|LTR|ERVK	4.70298	1.53739	0.000131739	0.000983874
RLTR13B2|LTR|ERVK	3.91361	1.40799	0.00105833	0.00637159
ERVB4_1B-I_MM-int|LTR|ERVK	5.38516	1.36424	2.72862e-06	2.82436e-05
RMER17C-int|LTR|ERVK	6.25466	1.34537	1.31646e-05	0.000114223
LTR33B|LTR|ERVL	4.56748	1.34204	0.000104115	0.00080826
MLT1F|LTR|ERVL-MaLR	8.06839	1.33369	1.16339e-09	1.716e-08
RLTR13D3|LTR|ERVK	4.41974	1.30662	0.000486668	0.00322693
BGLII|LTR|ERVK	7.11305	1.30104	1.02555e-11	1.83355e-10
ETnERV2-int|LTR|ERVK	7.4793	1.28926	2.73461e-08	3.50744e-07
RLTR45|LTR|ERVK	5.75995	1.28713	1.01451e-06	1.08829e-05
IAPLTR2a|LTR|ERVK	5.31959	1.27619	0.000587114	0.00380656
MTB_Mm-int|LTR|ERVL-MaLR	5.49397	1.26976	9.71173e-06	8.81527e-05
RLTR1D|LTR|ERV1	5.86691	1.26179	2.01951e-05	0.000172682
RLTR10|LTR|ERVK	7.35355	1.26065	2.14161e-12	4.07597e-11
ORR1C2-int|LTR|ERVL-MaLR	7.23909	1.25558	2.80085e-11	4.72143e-10
MMVL30-int|LTR|ERV1	8.208	1.2246	6.90667e-05	0.000558211
IAPEY4_LTR|LTR|ERVK	5.57925	1.19771	0.000271005	0.00190349
RLTR53_Mm|LTR|ERVK	5.35674	1.12865	0.00108015	0.00643725
MERV1_I-int|LTR|ERV1	6.30496	1.11836	0.00103767	0.0063116
RLTR21|LTR|ERVK	9.74409	1.04355	3.86222e-05	0.000316487
IAPLTR2b|LTR|ERVK	6.11052	1.01351	8.54965e-07	9.51753e-06
MERVL-int|LTR|ERVL	7.57708	1.01063	0.000221342	0.00158073
LTR37-int|LTR|ERV1	7.00245	-1.04023	0.00166782	0.00937154
MTEa-int|LTR|ERVL-MaLR	7.53367	-1.13045	1.74476e-07	2.1446e-06
MER110A|LTR|ERV1	7.24313	-1.17501	0.000388006	0.00263131
MER50B|LTR|ERV1	7.97279	-1.26579	0.000153357	0.00113101
MER76|LTR|ERVL	4.32424	-1.31253	0.000348865	0.00242153
RLTR13B3|LTR|ERVK	5.34688	-1.40689	1.28989e-05	0.000113587
RLTR30D_RN|LTR|ERV1	5.79507	-1.76112	8.70297e-05	0.000687969
RLTR3_Mm|LTR|ERVK	4.16527	-1.82874	0.000744411	0.00477394

## Sheet: LINEs
RepeatID	logbaseMean	log2FoldChange	pvalue (Wald test)	padj (Benjamini-Hochberg)
L1Md_Gf|LINE|L1	6.43911	2.00329	1.22468e-15	3.98021e-14
L1Md_T|LINE|L1	12.95	1.70615	2.72189e-16	1.17949e-14
L1Md_A|LINE|L1	10.8275	1.66621	5.8172e-17	3.78118e-15
L1ME3F|LINE|L1	4.61593	1.56532	1.21395e-06	1.97267e-05
L1_Mus2|LINE|L1	11.1937	1.32367	2.02851e-12	5.27412e-11
L1Md_F2|LINE|L1	12.0439	1.16603	5.04056e-12	1.09212e-10
L1MDa|LINE|L1	7.60923	1.11654	5.24313e-10	9.73724e-09
