# Supplementary material for: Dominant role of DNA methylation over H3K9me3 for IAP silencing in endoderm
Source: Nat Commun. 2022 Sep 19;13:5447. doi: 10.1038/s41467-022-32978-7 (PMC9485127; doi:10.1038/s41467-022-32978-7)
Supplement: Supplementary file 9 — Supplementary Data 6 [file 41467_2022_32978_MOESM9_ESM.xlsx]

## Sheet: ERVs
RepeatID	logbaseMean	log2FoldChange	pvalue (Wald test)	padj (Benjamini-Hochberg)
RLTR19D|LTR|ERVK	4.31163	2.5856	1.7144e-06	7.14775e-05
RLTR1B-int|LTR|ERV1	12.3075	2.40625	2.34307e-22	6.34972e-20
MuRRS-int|LTR|ERV1	6.79199	2.30264	7.58386e-20	1.37015e-17
LTRIS_Mm|LTR|ERV1	6.56452	2.20284	9.2733e-19	1.25653e-16
RLTR4_MM-int|LTR|ERV1	9.06587	2.18602	7.16259e-10	6.47021e-08
IAP1-MM_LTR|LTR|ERVK	4.55058	1.94667	3.52122e-06	0.000112265
RLTR30D_MM|LTR|ERV1	4.96726	1.93759	3.40254e-09	2.63454e-07
IAPEY2_LTR|LTR|ERVK	5.1775	1.78485	5.51437e-06	0.000166044
RLTR9F|LTR|ERVK	4.84047	1.64178	2.37608e-06	9.19884e-05
ERVB5_1-LTR_MM|LTR|ERVK	3.30196	1.61268	0.000466104	0.00701745
RLTR45|LTR|ERVK	5.75995	1.54195	2.31788e-07	1.14208e-05
ERVB7_2-LTR_MM|LTR|ERVK	6.5786	1.42842	1.38065e-11	1.49662e-09
MMERVK10C-int|LTR|ERVK	11.4781	1.39798	3.16749e-23	1.71678e-20
RLTR1D|LTR|ERV1	5.86691	1.28244	2.86526e-06	0.000103531
RLTR10-int|LTR|ERVK	8.45423	1.25688	0.000192975	0.00348642
RLTR4_Mm|LTR|ERV1	5.13491	1.24957	3.4506e-05	0.000935112
IAP-d-int|LTR|ERVK	7.68454	1.22403	9.00517e-08	6.101e-06
MLT1I|LTR|ERVL-MaLR	6.68566	1.20214	1.92233e-07	1.06594e-05
RLTR13C2|LTR|ERVK	6.50747	1.14849	0.000503817	0.00738024
ERVB7_3-LTR_MM|LTR|ERVK	4.90783	1.10164	0.000112817	0.00210851
IAPEY4_LTR|LTR|ERVK	5.57925	1.0651	0.000101853	0.0020446
RLTR10C|LTR|ERVK	9.66477	1.0304	1.96667e-07	1.06594e-05
ETnERV2-int|LTR|ERVK	7.4793	1.00428	6.1307e-07	2.76903e-05
RLTR13B3|LTR|ERVK	5.34688	-1.40316	3.33536e-06	0.000112265
ERVB4_1-I_MM-int|LTR|ERVK	5.19347	-1.47947	0.000289111	0.00505479

## Sheet: LINEs
RepeatID	logbaseMean	log2FoldChange	pvalue (Wald test)	padj (Benjamini-Hochberg)
no significant hits
