# Supplementary material for: Dominant role of DNA methylation over H3K9me3 for IAP silencing in endoderm
Source: Nat Commun. 2022 Sep 19;13:5447. doi: 10.1038/s41467-022-32978-7 (PMC9485127; doi:10.1038/s41467-022-32978-7)
Supplement: Supplementary file 10 — Supplementary Data 7 [file 41467_2022_32978_MOESM10_ESM.xlsx]

## Sheet: ES cells
gene_id	logbaseMean	log2FoldChange	pvalue (Wald test)	padj (Benjamini-Hochberg)
Xlr3c	5.62803	5.58151	8.00468e-15	6.47202e-12
Xlr5a	4.05738	5.19095	3.58646e-07	7.35759e-05
Dcdc2a	4.72565	3.67059	2.87062e-08	9.17597e-06
Tex13	6.42394	3.29826	3.88359e-05	0.00312164
Xlr4b	4.75873	3.12119	8.43856e-05	0.00585798
Gm5039	6.00641	2.96264	0.000128388	0.00805796
Serpina3m	6.80426	2.88902	1.22171e-05	0.00127215
Usp17la	5.4472	2.70477	0.0001169	0.00750328
Cox7b2	5.90741	2.55666	6.46875e-08	1.81455e-05
Tktl2	6.97248	2.45231	3.67162e-10	1.66726e-07
Efhc2	7.93694	2.39976	2.68474e-07	5.67719e-05
Xlr4a	5.5976	2.36294	3.6975e-06	0.000493418
H19	13.0846	2.30243	5.17595e-23	1.06853e-19
Gpr126	6.05317	2.28107	6.2253e-07	0.000117215
Pax6	6.11946	2.16325	7.04793e-05	0.00507192
Hnf4a	9.08099	2.16109	4.60781e-11	2.63893e-08
Ushbp1	6.15212	2.08368	9.46868e-05	0.00637918
Aass	9.15149	2.06264	2.80032e-10	1.32725e-07
Fkbp6	6.97507	2.05244	4.67599e-05	0.00363116
Xlr3a	7.26169	1.97687	5.18824e-13	3.39583e-10
Sox1	7.87873	1.9532	4.80837e-06	0.000601252
Bmi1	8.44659	1.92693	5.3086e-15	4.86445e-12
Zfy1	6.49807	1.84946	7.6037e-07	0.000139351
Zfp951	7.85079	1.76651	5.71236e-09	2.12207e-06
Fermt3	4.89952	1.76035	5.88334e-05	0.00434766
Nxf3	7.33423	1.75959	1.16071e-05	0.00121786
Nckap1l	8.43452	1.63995	7.58461e-15	6.47202e-12
Cdkn2a	6.99435	1.54298	6.85769e-08	1.88518e-05
Ppp2r2c	8.74511	1.45211	2.37926e-16	2.33592e-13
Fat3	7.62724	1.41427	9.69738e-05	0.00647041
Snx25	9.29353	1.36925	4.07616e-09	1.5563e-06
Mbnl1	8.49761	1.23611	3.87202e-06	0.00051174
Reps2	6.50653	1.22243	1.63256e-05	0.00159146
Zfp800	8.36159	1.15116	4.79298e-06	0.000601252
Atf5	9.01367	1.12463	1.02173e-06	0.000169202
Neto2	7.23269	1.10834	6.53457e-05	0.00475226
Satb2	8.39492	1.09396	4.46338e-05	0.00350566
Pde3b	9.01912	1.07996	1.32767e-07	3.22637e-05
Homer2	7.93902	1.07378	4.35873e-06	0.000559914
Pros1	10.0157	1.06058	0.000106397	0.00693091
Zfp362	8.20864	1.04833	1.58357e-05	0.00156592
Plxnd1	7.78323	1.04342	1.12249e-05	0.00118681
Siah2	7.20015	1.01877	1.92354e-05	0.00179858
Hsd17b11	9.43663	0.999718	5.56365e-07	0.000107708
Pbx3	8.70128	0.995195	6.64883e-07	0.000123498
Fzd6	7.73475	0.993063	4.63892e-05	0.00362283
Pik3c2b	8.44923	0.992165	5.66305e-11	3.11354e-08
Mirg	8.31144	0.985401	4.38541e-05	0.00346422
Purg	7.37713	0.970408	5.84698e-05	0.00434766
Rasa3	8.7861	0.963994	1.85985e-07	4.12317e-05
Cacna1a	8.65709	0.960778	0.000141586	0.00880589
Adrb3	7.83764	0.905309	3.8485e-05	0.00311163
Rtl1	8.27924	0.87855	6.16426e-06	0.000743226
Wrn	9.46647	0.865418	9.81528e-06	0.00107929
Ddx19b	10.6788	0.84756	6.71965e-06	0.00079622
Me1	9.62183	0.84379	2.02475e-05	0.00185004
Pard3	11.0771	0.837574	1.85535e-05	0.00175875
Herpud1	9.99441	0.808943	1.18988e-06	0.000192411
Neil3	7.70729	0.804117	0.000100325	0.00662967
Amfr	11.1086	0.801798	1.27257e-05	0.00131514
Igf2bp3	11.5173	0.792847	3.5675e-13	2.45176e-10
Ssbp4	9.34372	0.788898	3.66732e-05	0.00300044
Prex2	9.1221	0.784404	1.27677e-06	0.000201714
Jak3	9.08419	0.784231	2.82024e-05	0.002438
Cdh3	10.067	0.777515	5.85184e-05	0.00434766
Commd3	9.48544	0.775978	2.5185e-05	0.00220489
Dsg2	10.3692	0.769814	4.52426e-07	9.01246e-05
Rab4a	9.30989	0.768944	1.75087e-06	0.000261584
Arl2bp	10.2945	0.751058	8.92508e-06	0.00099736
Zfp809	9.39059	0.746107	3.12295e-06	0.000429249
Zfp948	9.26483	0.740173	5.91649e-05	0.00434878
Galnt7	9.79054	0.738818	6.02126e-05	0.00440225
Simc1	8.98205	0.722087	2.19198e-05	0.00196438
Gpt2	10.7168	0.704062	7.67439e-08	2.04488e-05
Top2b	11.5122	0.702086	1.48326e-07	3.51507e-05
Sfmbt1	9.00832	0.698076	1.44673e-06	0.00022343
Prkaca	11.0314	0.665899	1.88646e-05	0.00177598
Aars	13.2709	0.661058	5.23166e-08	1.56324e-05
Eif4ebp1	11.4124	0.658364	3.38871e-06	0.000461166
Usp38	10.6044	0.65408	7.44002e-05	0.0053262
Nudt9	9.60695	0.65406	1.95135e-05	0.0018093
Tm2d2	8.59934	0.653186	8.5035e-05	0.0058734
Cyb5b	11.6566	0.648808	1.49927e-09	6.24468e-07
AI314180	11.5169	0.640697	1.12805e-10	5.96349e-08
Dzip3	9.83879	0.637755	9.51424e-05	0.00637918
Slc25a15	9.88023	0.63442	8.81986e-05	0.00600143
Nacc1	11.9953	0.630109	0.000118187	0.00752074
Akap11	10.7481	0.627895	8.72402e-05	0.00596576
Dctd	9.668	0.595358	3.91276e-06	0.000512199
Hs2st1	10.2804	0.591837	2.71676e-06	0.000377191
Klhl22	9.95422	0.589113	1.09545e-05	0.00117632
Herpud2	9.28517	0.573043	2.66172e-05	0.00231553
Mllt10	10.4189	0.572872	6.87566e-05	0.00497399
Sh3glb1	11.2864	0.569322	1.08749e-06	0.000177947
Rfwd3	10.9031	0.555348	0.000117367	0.00750328
Fam192a	10.1206	0.542032	1.96939e-06	0.000287971
Med26	9.44096	0.541089	3.36832e-05	0.00278901
Rab8a	10.7659	0.533982	7.90158e-06	0.000912666
Ogfod1	10.2647	0.532497	1.35641e-05	0.00138863
4933411K20Rik	9.26388	0.510768	0.000125395	0.00794263
Sf3b3	13.49	0.496854	3.73237e-07	7.54434e-05
Ddx19a	10.4224	0.496254	3.99383e-05	0.00319158
Mcm5	13.1385	0.469183	3.65026e-06	0.000491891
Pcid2	10.186	0.465177	1.01235e-05	0.00110435
Champ1	10.8882	0.445949	3.44067e-05	0.00283186
Gnpat	11.5554	0.442033	1.68859e-05	0.00162305
Eps15l1	11.0981	0.4319	5.438e-05	0.00410689
Prkar1a	11.7943	-0.444494	4.73471e-05	0.0036561
Spop	10.2757	-0.582221	6.10912e-07	0.000116625
Tmed4	9.29152	-0.626876	8.00801e-06	0.000917251
Fam117a	8.91926	-0.661389	8.44795e-06	0.000951779
Ttyh2	8.76806	-0.662926	0.000153245	0.00944553
Cnot8	10.2891	-0.663258	0.000114257	0.00740782
Prdx6	12.2119	-0.678142	1.47603e-06	0.000225423
Rnd3	10.1799	-0.710025	1.34803e-06	0.000210553
Mks1	8.37704	-0.720554	3.34812e-05	0.00278901
Cldn7	9.26708	-0.743716	3.24291e-05	0.00271791
Ap1m2	8.73277	-0.753061	9.09756e-05	0.0061599
Soat1	12.7147	-0.762056	1.62103e-05	0.00159146
Gja1	12.6608	-0.764266	8.17013e-07	0.000143972
F2r	10.6447	-0.772083	2.51492e-06	0.000356366
Tes	9.73304	-0.772479	1.19087e-07	3.03121e-05
Plin2	10.1207	-0.803003	1.79552e-08	6.4946e-06
Wls	10.0275	-0.839683	2.08863e-07	4.55686e-05
Fam86	7.88651	-0.854023	9.11622e-07	0.000156628
Lpar6	8.89426	-0.86881	0.000102707	0.0067224
Perp	9.2179	-0.877187	5.3391e-05	0.00405447
Cdkn1c	8.99717	-0.891501	0.000126374	0.00796795
Syne1	8.57005	-0.907079	8.11302e-05	0.00568946
Ly75	9.68129	-0.909614	3.04676e-05	0.00261736
Tfip11	9.61699	-0.939977	1.82308e-07	4.1079e-05
Epha1	9.04789	-0.945627	2.26465e-05	0.00200823
Pramef8	9.52482	-0.950082	7.99931e-05	0.00563849
Tpm1	13.0548	-0.953033	9.87762e-07	0.000165571
Rbp1	7.84214	-1.00353	0.000101206	0.00665589
Ttc12	7.98425	-1.0498	2.16052e-05	0.0019537
Itga3	11.1304	-1.08546	4.81177e-06	0.000601252
Tpst2	8.35759	-1.09272	5.963e-06	0.000725322
Prom1	9.70996	-1.09403	1.84839e-06	0.000273184
Lphn2	10.8721	-1.09615	8.63915e-05	0.00593726
Rnf128	8.99784	-1.09729	5.53868e-06	0.000679724
Ets1	9.30722	-1.11607	1.96134e-05	0.0018093
Gpx8	7.91629	-1.11622	4.21116e-05	0.0033458
Ldhb	10.7374	-1.17607	8.40494e-08	2.17973e-05
Hps4	8.36634	-1.18271	4.18935e-12	2.61739e-09
Anxa5	10.661	-1.20121	3.78704e-08	1.18302e-05
Dusp18	7.87582	-1.20711	4.2324e-06	0.000548815
Parva	10.3163	-1.21604	1.53994e-05	0.0015338
Gsn	10.5336	-1.24405	5.42897e-08	1.58768e-05
Phlda1	8.39011	-1.24569	2.74404e-07	5.71466e-05
Amot	12.2702	-1.25427	4.81678e-08	1.47126e-05
Lipg	8.63346	-1.26303	1.21109e-06	0.000193564
Prr5l	7.95594	-1.28812	3.22064e-05	0.00271581
Flnc	11.5847	-1.3064	9.99297e-05	0.00662967
Slc25a24	9.2463	-1.32039	2.38501e-08	8.1587e-06
Cald1	12.0945	-1.36668	6.53752e-19	9.98424e-16
Bmp1	9.47851	-1.38005	9.55154e-07	0.000162081
Hand1	8.522	-1.39545	2.03242e-05	0.00185004
Zfp703	7.42954	-1.42271	1.84032e-05	0.00175661
Thbs1	11.5379	-1.42717	1.1117e-05	0.00118452
Ankrd1	8.76015	-1.45479	1.36387e-05	0.00138863
Tgfbr2	8.3905	-1.47572	3.08685e-05	0.00263532
Ablim1	8.39872	-1.47975	1.07988e-05	0.00116874
Rin3	8.75179	-1.50538	2.68514e-06	0.000376604
Dclk1	7.54633	-1.51238	7.48392e-05	0.00532732
Drc1	5.93537	-1.52361	8.42009e-05	0.00585798
C1qtnf6	7.20808	-1.53476	5.10054e-06	0.000631594
Lamc2	8.9923	-1.53925	8.5296e-07	0.000148404
Flt1	8.96566	-1.56041	2.50991e-05	0.00220489
Pdlim2	7.51982	-1.56718	7.06891e-06	0.000830446
Itga8	5.98682	-1.57134	5.81008e-05	0.00434766
Ociad2	5.87198	-1.57805	0.000144165	0.00892589
Nrcam	9.23847	-1.58957	0.00013522	0.00844818
Slc40a1	7.76852	-1.63911	2.29405e-10	1.12613e-07
Sema3c	8.45491	-1.65093	4.94459e-07	9.70906e-05
Pxdc1	8.06044	-1.65309	1.64452e-05	0.00159183
Tgfb2	8.17988	-1.66822	5.1426e-05	0.00394888
Egfr	8.26244	-1.67647	2.4075e-08	8.1587e-06
Wnt7b	8.2014	-1.69624	2.1224e-07	4.55819e-05
Cd44	8.7408	-1.70581	1.81742e-07	4.1079e-05
Arl4c	10.3684	-1.72006	4.04896e-20	6.95662e-17
F5	6.43872	-1.73311	3.83537e-05	0.00311163
Kif1a	10.9917	-1.75534	1.65831e-07	3.8633e-05
Unc45b	6.13815	-1.76462	0.000116193	0.007498
Plau	6.45124	-1.77605	9.34837e-06	0.00103624
Samd4	8.53793	-1.77723	3.5459e-09	1.39253e-06
Sfi1	9.70897	-1.78784	7.63173e-24	2.09796e-20
Ghr	7.82759	-1.81287	7.73619e-08	2.04488e-05
Phldb2	11.1554	-1.86138	6.54535e-10	2.81143e-07
Tmcc3	8.22367	-1.86681	5.70658e-08	1.6341e-05
Tns4	9.77539	-1.89159	7.50959e-06	0.00087474
Tbx20	6.9872	-1.90986	7.81931e-07	0.000141416
Pcdh18	7.01708	-1.9187	1.48498e-05	0.00148986
Krt7	8.89567	-2.02354	3.27597e-17	3.53566e-14
Csf1	8.73527	-2.02514	8.05845e-07	0.000143849
Slc16a9	5.95214	-2.02641	1.40527e-05	0.00142026
Gsap	7.04994	-2.02933	8.1841e-06	0.000929673
Fhl2	8.5713	-2.07602	1.33555e-07	3.22637e-05
Tacstd2	6.02469	-2.09034	6.56914e-06	0.000785155
Clic5	8.20784	-2.16458	2.19609e-06	0.00031774
Fndc3c1	9.47116	-2.20833	3.76028e-10	1.66726e-07
Dsc2	8.20119	-2.25205	7.59006e-14	5.79585e-11
Adrbk2	7.62012	-2.25284	3.34403e-17	3.53566e-14
Tgfb1i1	7.22705	-2.26754	1.33796e-07	3.22637e-05
Slc39a8	11.0083	-2.27887	1.87636e-10	9.55208e-08
Prss23	8.65755	-2.38065	1.86709e-11	1.11579e-08
Thsd7a	9.0213	-2.38541	2.52216e-08	8.25406e-06
Piezo2	8.06543	-2.403	3.00357e-09	1.21424e-06
Krt18	12.6455	-2.41894	5.44177e-23	1.06853e-19
Wnt3	6.00617	-2.48604	2.51102e-06	0.000356366
Enpp2	6.54458	-2.57479	2.43366e-08	8.1587e-06
Tagln	11.174	-2.58727	9.96462e-14	7.20861e-11
9130008F23Rik	4.91809	-2.60873	3.15978e-05	0.00268093
Sema6a	9.35722	-2.66304	5.61591e-18	7.71906e-15
Psmb8	6.89246	-2.68645	1.51093e-06	0.000228216
Krt8	12.0073	-2.74537	2.09373e-17	2.61621e-14
Anxa3	9.19167	-2.84381	2.86672e-26	1.31344e-22
Krt19	10.7405	-2.92188	1.81707e-24	6.24391e-21
Igf2	12.7676	-2.98668	1.35604e-60	1.86387e-56
Cxcl11	4.10697	-3.0981	7.5191e-05	0.00532732
Lhx1	7.79497	-3.33242	2.2009e-05	0.00196438
Dnmt1	11.9525	-3.4597	3.42674e-47	2.35503e-43
Ano5	3.863	-3.47433	5.31199e-05	0.00405447
