# Supplementary material for: Dominant role of DNA methylation over H3K9me3 for IAP silencing in endoderm
Source: Nat Commun. 2022 Sep 19;13:5447. doi: 10.1038/s41467-022-32978-7 (PMC9485127; doi:10.1038/s41467-022-32978-7)
Supplement: Supplementary file 11 — Supplementary Data 8 [file 41467_2022_32978_MOESM11_ESM.xlsx]

## Sheet: XEN cells
gene_id	logbaseMean	log2FoldChange	pvalue (Wald test)	padj (Benjamini-Hochberg)
Acss3	6.43261	6.67693	2.48715e-23	1.1468e-20
Slpi	4.66036	6.3944	6.60874e-08	2.95172e-06
Klrb1b	3.25519	5.51704	1.76066e-06	5.61012e-05
Pet2	4.91366	5.32804	1.12421e-13	1.66267e-11
Fbxl13	4.84706	5.28502	1.05365e-12	1.31095e-10
Serpinb1c	4.6734	5.10929	8.21815e-13	1.05603e-10
Xlr4c	3.92521	5.04385	7.54003e-06	0.000198664
D130009I18Rik	3.53917	5.02812	2.177e-06	6.83944e-05
4930550L24Rik	5.45964	4.87075	5.18874e-18	1.29117e-15
Xlr3c	5.62803	4.75187	1.67928e-11	1.62506e-09
Ttc18	7.16957	4.73823	2.39835e-48	4.69986e-45
Xlr	5.37642	4.61572	2.59051e-13	3.62602e-11
Cntn3	5.58497	4.56386	1.28859e-13	1.88796e-11
Vmn2r-ps11	2.65677	4.51067	0.000140079	0.00242387
Sectm1a	4.9864	4.46154	2.64743e-13	3.67291e-11
Cox7b2	5.90741	4.45941	4.98343e-18	1.26008e-15
Cyp4a12b	4.20427	4.44994	1.43178e-07	5.87594e-06
Gm773	3.79521	4.42506	7.00656e-06	0.000186489
3830403N18Rik	6.83853	4.36058	7.37828e-37	9.63911e-34
Cntn5	3.19633	4.28029	0.00022586	0.00356577
Tktl2	6.97248	4.27065	1.13068e-32	1.10785e-29
Cyp2c55	5.04025	4.21523	6.6833e-14	1.01722e-11
Xlr5a	4.05738	4.06452	3.32873e-06	9.85596e-05
Sec16b	4.28945	3.99438	1.09106e-07	4.598e-06
Xlr4b	4.75873	3.94424	9.13074e-10	6.16994e-08
Olfr152	2.28542	3.94319	0.00037928	0.00546996
Gm41	2.82741	3.92835	0.000594706	0.00796136
Asz1	5.54431	3.80206	3.75963e-10	2.66696e-08
Xlr3b	3.69767	3.77349	3.08867e-05	0.000674388
Naip6	4.45678	3.74468	2.58186e-10	1.90027e-08
1700029F12Rik	3.37784	3.72788	0.000100226	0.00182703
Magea8	3.23502	3.67064	0.000335538	0.00495313
Mrgprx2	2.27109	3.59888	0.000728692	0.00937906
Gm15097	2.66354	3.56626	0.000447345	0.00627845
Magea5	2.92901	3.52367	0.000169746	0.00281898
Efhc2	7.93694	3.49516	1.81565e-13	2.63555e-11
Olfml2a	5.57418	3.44193	0.000231086	0.00363364
Tnni1	6.4087	3.37568	1.58993e-15	2.86498e-13
Xlr4a	5.5976	3.19497	1.07777e-13	1.60916e-11
Gdpd3	6.09297	3.13083	1.44962e-05	0.000344329
Tex13	6.42394	3.12234	2.73844e-10	2.0061e-08
C1qtnf1	4.02893	3.08441	5.10792e-07	1.84509e-05
Fam186b	3.94618	2.99517	0.000112131	0.00201591
Chac1	8.05291	2.92385	7.12408e-11	5.87811e-09
Pdha2	5.25986	2.89249	5.71253e-05	0.00114146
1700018B24Rik	5.49297	2.80377	3.7995e-05	0.000796732
1700048O20Rik	5.40981	2.80071	2.08423e-05	0.000474919
Xlr3a	7.26169	2.79339	3.36407e-22	1.31846e-19
Pdia2	3.77175	2.77937	6.01351e-05	0.00118583
Kank4os	5.95353	2.75927	7.66602e-09	4.26171e-07
Tmem215	4.07473	2.73255	3.37263e-05	0.000724284
Cd8a	5.2463	2.68777	2.35598e-08	1.16882e-06
Gm6484	4.64508	2.66605	5.52261e-05	0.00110572
Pnma5	9.20009	2.62846	1.47253e-17	3.29783e-15
Zfy1	6.49807	2.60515	1.51329e-07	6.17807e-06
Wfdc1	3.69018	2.57949	0.000189733	0.00307147
Cd28	5.54709	2.57111	3.03691e-08	1.46042e-06
Padi3	7.85179	2.51925	2.8348e-18	7.40686e-16
Mirg	8.31144	2.50318	4.53741e-22	1.73495e-19
Susd5	4.8256	2.47351	0.000687496	0.00892947
Ccdc172	4.60867	2.47267	7.27697e-06	0.000192379
Myl3	6.37289	2.46772	1.20803e-09	7.98017e-08
Rtl1	8.27924	2.46285	3.94014e-27	2.37575e-24
Pkd1l2	5.60354	2.45205	1.89067e-08	9.56132e-07
Gdf15	5.60832	2.39634	1.13249e-05	0.000281363
Nxf3	7.33423	2.34284	2.47064e-08	1.218e-06
Cdh15	4.95052	2.32651	4.11339e-06	0.000118322
Creb3l3	6.09152	2.30252	3.79422e-07	1.41287e-05
Gucy2g	4.75871	2.30063	1.17573e-05	0.000289811
Igsf23	6.05227	2.28774	1.98594e-11	1.84726e-09
Vcam1	6.36955	2.28698	3.90265e-07	1.44638e-05
Fcer1g	4.40544	2.25089	0.000248108	0.00384726
Rian	12.5371	2.23192	2.18667e-17	4.76117e-15
Dcdc2a	4.72565	2.21969	0.000614109	0.0081588
Gm973	5.30219	2.21957	5.3003e-06	0.000146807
Gpat2	8.35319	2.21662	5.10806e-17	1.09697e-14
Glipr1	8.33295	2.21305	8.92087e-13	1.12887e-10
Fkbp6	6.97507	2.20819	1.33091e-05	0.000321987
Rarres1	4.33811	2.18411	0.000406301	0.00577477
AI662270	6.5775	2.17	1.72373e-05	0.000400934
F2	6.05501	2.15665	1.43983e-05	0.000342523
Ldhc	6.67432	2.11669	2.9441e-07	1.13402e-05
Kcnj5	5.73898	2.09549	0.000182131	0.00297424
Meg3	11.5646	2.07857	2.80917e-19	7.4643e-17
Foxa3	6.34387	2.07831	1.55145e-09	1.00922e-07
Mapk10	4.10475	2.04302	0.00067818	0.00883042
Mmel1	6.07271	2.03934	6.93356e-06	0.00018486
Got1l1	8.34457	1.93859	5.19274e-12	5.77352e-10
Tnni3	5.61238	1.92009	2.52385e-06	7.75813e-05
Tnnc1	7.00808	1.9086	0.000123541	0.00218595
Fmo1	4.87831	1.87933	0.000141544	0.00244112
AF357359	6.32711	1.86012	3.84447e-06	0.000111404
Nat2	6.71839	1.84268	1.90547e-11	1.80801e-09
Ube2l6	7.46482	1.82769	3.47785e-05	0.0007418
2210011C24Rik	5.78564	1.82054	1.37388e-06	4.46853e-05
Palm3	9.54907	1.775	1.49143e-11	1.47051e-09
Arid3c	5.34907	1.75738	4.6629e-05	0.000961452
2010204K13Rik	8.26643	1.73589	2.62334e-09	1.60649e-07
Kcnh3	5.30362	1.70936	0.000290773	0.00441283
Trib3	8.41927	1.6944	3.77366e-05	0.00079409
Lgals2	7.5441	1.6924	9.99661e-08	4.27021e-06
Tspear	5.26667	1.69162	2.40136e-05	0.000540892
Ankrd1	8.76015	1.67736	1.36819e-11	1.36618e-09
Wdr86	8.07929	1.62973	5.13222e-06	0.000142403
Misp	6.76884	1.62727	7.54412e-05	0.00144407
Herpud1	9.99441	1.62506	3.32915e-25	1.7397e-22
Emilin3	5.94983	1.61696	0.000390519	0.00559101
Muc13	5.83964	1.60942	7.37304e-05	0.00141825
Vsig2	6.10524	1.59061	0.000142624	0.00245705
Bhlhe41	7.94636	1.5831	0.00018876	0.00306017
Gdf9	5.69267	1.55767	0.000362765	0.00526581
Smarcd3	7.96097	1.55053	0.000200802	0.00321878
Fv1	7.43287	1.53963	5.56768e-08	2.51427e-06
Ugt2b34	7.96213	1.53896	1.27648e-11	1.29944e-09
Peg12	7.63143	1.53437	2.40051e-05	0.000540892
Rassf4	7.27999	1.52348	0.000350676	0.00511876
Gpx3	11.6519	1.51946	4.6576e-08	2.14756e-06
Pcsk9	7.43351	1.51085	0.000133716	0.00233698
Pde8a	7.60587	1.49554	2.80732e-05	0.000619538
Erdr1	8.6282	1.48299	1.67408e-11	1.62506e-09
Elfn1	7.13742	1.46563	3.98418e-09	2.37491e-07
Tubb3	10.1275	1.46279	0.000153223	0.00261427
Enpep	8.67476	1.44757	1.28215e-05	0.000311631
Pidd1	9.27555	1.43247	7.11054e-11	5.87811e-09
Nppb	7.32939	1.42652	0.000611777	0.00814162
Ppp2r2c	8.74511	1.41237	2.47613e-15	4.36161e-13
Xist	8.02517	1.39304	1.72276e-05	0.000400934
Ace	6.30263	1.38793	5.31109e-05	0.00107021
Zfp951	7.85079	1.38614	5.04829e-06	0.000140822
Rasgrp3	7.39161	1.37917	0.000111987	0.00201564
Myrf	10.364	1.33155	2.93057e-06	8.80125e-05
Atf5	9.01367	1.32354	4.15875e-09	2.451e-07
Drp2	8.26888	1.31201	8.7833e-11	7.17165e-09
Trpm2	6.4592	1.3053	4.23598e-05	0.000880482
Reep6	8.73601	1.29866	1.27877e-08	6.6824e-07
Dnajc22	7.17521	1.28548	1.228e-05	0.000301273
Mthfd2	11.1084	1.27608	4.06965e-15	6.86021e-13
Fam134b	10.5002	1.25092	2.71671e-11	2.44042e-09
Cyr61	12.6631	1.24532	9.03885e-14	1.36252e-11
H19	13.0846	1.24316	5.5812e-08	2.51427e-06
Myzap	7.00176	1.23974	0.000209844	0.00334321
Wipf3	7.76995	1.23606	0.000430052	0.00606834
Cgref1	7.94666	1.23451	0.000170455	0.00282517
F8a	6.32092	1.20513	1.24017e-05	0.000302838
Odf2l	9.11357	1.19956	4.33081e-10	3.04458e-08
Zfp958	8.89398	1.17163	7.37999e-09	4.1173e-07
Ankrd37	7.51262	1.16272	0.000159917	0.00270154
Ltk	6.36759	1.15718	0.000580229	0.00779456
Adrb3	7.83764	1.15452	1.79523e-07	7.27231e-06
Ogfod2	7.24651	1.14917	3.41836e-05	0.000730103
Slc6a2	7.62317	1.14914	8.61028e-05	0.00162045
Slc6a9	7.05473	1.14872	0.000440294	0.00618503
Plat	10.6024	1.14626	2.65497e-06	8.09767e-05
Sema4a	6.47096	1.13078	0.000529991	0.00723122
Usp2	8.92703	1.11531	1.39991e-05	0.000335059
Pdpn	10.9531	1.11362	3.57575e-05	0.000758552
Psph	9.52846	1.10875	3.34477e-09	2.02455e-07
Ccnb1ip1	8.15453	1.10665	1.88242e-06	5.98595e-05
Arrdc4	10.2186	1.09254	1.04243e-08	5.57751e-07
Pck2	9.56309	1.09055	1.78277e-05	0.00041283
Fbln1	10.3027	1.09035	9.92535e-06	0.000250967
Atf4	11.6729	1.08087	5.09996e-27	2.96119e-24
Osbpl10	8.38876	1.06824	2.21123e-05	0.000501536
Serinc2	9.55761	1.04177	0.000639639	0.00844076
BC065397	7.26537	1.033	8.43636e-05	0.00159345
Cotl1	12.1305	1.0269	0.000394494	0.00563273
Serping1	9.04361	1.00627	5.56156e-07	1.99516e-05
Zdhhc2	9.06531	1.00442	9.15062e-06	0.000233639
Hdgfrp3	8.30042	0.978411	1.92988e-07	7.79763e-06
Atf3	9.04526	0.977201	0.000588524	0.00789922
1500009L16Rik	9.63587	0.975157	5.28488e-05	0.00106629
Gpc3	11.3414	0.9717	5.06834e-09	2.93197e-07
Rnase4	8.65201	0.967393	9.27362e-05	0.00171038
Nxf7	11.0599	0.967094	3.14511e-09	1.91852e-07
Pycr1	8.30106	0.965833	6.49977e-06	0.000175684
Pde1b	9.26825	0.952785	0.000138195	0.0023939
H2afj	8.78193	0.950917	2.25489e-06	6.99999e-05
H1f0	11.1641	0.948322	2.50235e-08	1.22976e-06
1500012F01Rik	9.91548	0.946463	0.000294227	0.00444802
2019-09-15	12.2664	0.946025	2.50738e-10	1.85416e-08
Ppapdc1b	8.70264	0.928276	8.09183e-07	2.76977e-05
Dkk1	9.28387	0.922879	0.000780237	0.0099123
Pir	8.27547	0.922211	5.15823e-05	0.00104343
Bcl10	9.8968	0.921592	2.02684e-10	1.54999e-08
Gstp1	8.56286	0.919832	4.42256e-06	0.000125149
Kcnk1	9.68101	0.907225	4.68948e-08	2.15592e-06
Rhpn2	10.5606	0.9057	5.09598e-07	1.84503e-05
Smarca1	9.43154	0.90441	3.37779e-05	0.000724399
Eif4ebp1	11.4124	0.90311	2.38216e-10	1.76991e-08
Spg20	10.1993	0.899843	2.44149e-07	9.59279e-06
Sec14l2	8.09907	0.88747	3.33898e-05	0.000718041
Ppp1r1a	8.42871	0.886101	4.71496e-05	0.000966229
Aga	8.17619	0.882227	3.88345e-05	0.000810848
Slc25a4	12.7586	0.878773	9.31165e-08	3.98849e-06
Aars	13.2709	0.874496	6.78039e-13	8.93245e-11
Ophn1	7.04336	0.873858	0.000628977	0.00831406
Micu3	8.63623	0.868043	0.000563406	0.00761424
Syne1	8.57005	0.866603	6.73069e-05	0.00130999
Gm11974	8.58785	0.855196	0.00034874	0.0051
Aldh18a1	10.9045	0.85283	1.08909e-09	7.29643e-08
Cars	11.29	0.850992	5.98138e-07	2.13114e-05
Rasal1	7.24487	0.848413	0.000140966	0.00243384
Lsm4	10.8404	0.84711	1.06871e-06	3.57994e-05
Zfp869	9.3325	0.845578	1.60898e-08	8.21629e-07
Mphosph6	9.79678	0.842805	2.3116e-09	1.43237e-07
Shcbp1	10.6772	0.840431	4.37273e-08	2.03416e-06
Ssbp4	9.34372	0.830146	1.582e-05	0.000370717
Inpp5d	10.4076	0.829448	0.000481172	0.00666372
Gm17296	9.61303	0.829405	3.31069e-06	9.82986e-05
Ndufb7	10.1046	0.828522	0.00011549	0.00206683
Psat1	12.5482	0.827892	2.27383e-08	1.13525e-06
2810428I15Rik	9.39984	0.825002	0.00028109	0.00428246
Zfp330	10.0212	0.821994	1.0958e-08	5.80367e-07
Aqp8	9.35691	0.821191	2.20409e-06	6.89691e-05
Usp13	8.25987	0.81914	0.000242127	0.00377318
2410006H16Rik	10.6131	0.818941	0.000243528	0.00379125
Tpm4	12.5275	0.815242	7.08584e-08	3.12915e-06
Neu3	7.04655	0.810786	0.000362718	0.00526581
Man2b2	9.69001	0.809547	6.10488e-07	2.15554e-05
Ddhd2	9.79373	0.806483	1.13725e-07	4.76704e-06
Zfp868	9.02297	0.806	1.39875e-05	0.000335059
Fhod3	8.89433	0.799755	0.00049518	0.00682757
Ufsp2	9.61441	0.798713	2.23143e-06	6.95468e-05
Pkn1	9.88014	0.793597	0.00047482	0.00660377
Fam96b	8.9428	0.793017	9.10611e-05	0.00168743
Acsl5	9.56704	0.790239	4.99145e-05	0.00101625
Aprt	11.5151	0.782939	8.68117e-07	2.95858e-05
Dhx16	11.3901	0.777728	3.23292e-08	1.54992e-06
2700081O15Rik	8.58416	0.777231	0.0003278	0.00485531
Tars	12.2977	0.772873	1.77626e-14	2.82772e-12
Ubxn8	8.98993	0.771683	4.78322e-06	0.000134385
Gadd45gip1	9.35969	0.771329	0.000224093	0.00354501
Hax1	8.18304	0.771325	0.000111061	0.00200357
Cope	10.739	0.770426	2.53748e-08	1.24313e-06
2410004N09Rik	7.91296	0.766466	0.000508191	0.00698239
Lxn	8.03744	0.763559	0.000379621	0.00546996
Cdc16	11.4196	0.763281	4.11485e-09	2.43428e-07
Ebp	9.1342	0.759998	1.47495e-05	0.000349286
Orc6	10.9624	0.759885	7.33655e-08	3.23076e-06
Fbxo6	9.35213	0.75388	3.84208e-06	0.000111404
1110038B12Rik	10.0471	0.746606	0.000555317	0.00751787
Lsm6	9.73534	0.746311	7.61881e-07	2.63897e-05
Fmr1nb	9.35108	0.744499	2.14443e-07	8.55165e-06
Rnf19b	10.2265	0.74324	2.45569e-05	0.000550769
Mvb12a	9.67079	0.741355	9.51782e-05	0.00174925
Tmem208	8.85484	0.739439	3.13696e-05	0.000683029
Gsr	11.3151	0.738945	2.34594e-06	7.26825e-05
Snhg5	10.2164	0.738615	0.000298052	0.00448422
Rnf113a2	8.07056	0.735542	1.28158e-05	0.000311631
Gpt2	10.7168	0.730373	4.75899e-08	2.18148e-06
Cars2	8.96319	0.729866	2.63127e-05	0.000586777
Ciapin1	11.2556	0.725946	8.66506e-06	0.000224162
Ddx28	8.51857	0.724756	8.1257e-06	0.000211606
Erich1	8.54062	0.722129	1.23862e-05	0.000302838
Polr2c	8.82637	0.718648	1.76402e-05	0.000409698
Snhg8	8.91061	0.717939	0.000626345	0.00828625
Fbxw9	9.18741	0.717615	3.7134e-06	0.00010861
Adi1	10.6159	0.71753	2.69908e-05	0.000600191
Polb	9.24664	0.717085	5.27747e-07	1.90195e-05
Tma16	8.51345	0.714552	2.50421e-05	0.000560835
Sfmbt2	12.602	0.709691	2.8098e-05	0.000619538
Iars	12.9163	0.706796	1.53754e-08	7.90293e-07
Mak16	11.2494	0.706173	4.92079e-09	2.85715e-07
Stxbp2	11.1117	0.70515	2.09983e-09	1.31676e-07
Ddx19a	10.4224	0.704643	1.15113e-09	7.64674e-08
Glt25d1	12.3737	0.69853	3.67542e-05	0.000776545
Carkd	8.81293	0.695866	0.000156392	0.00265342
Hook2	10.3054	0.694835	4.1147e-07	1.50969e-05
Hsd17b11	9.43663	0.692746	0.000372495	0.00538213
Ankrd10	10.7642	0.69108	0.000168776	0.00280583
Nars	12.7799	0.683584	8.09648e-08	3.53561e-06
Krtcap2	9.97912	0.679394	8.9217e-05	0.00166507
Farsa	11.1428	0.678495	1.11049e-06	3.70407e-05
Ddx39	12.191	0.678477	8.46923e-08	3.66774e-06
Spg11	10.2693	0.672763	0.000322471	0.00480549
Wdr83os	8.06938	0.670465	0.000617494	0.00818297
Baiap2l1	8.61834	0.669598	6.16335e-05	0.00121233
Mcoln1	9.45155	0.668184	9.99674e-06	0.000252365
Dnajc27	8.782	0.665762	5.34253e-05	0.00107516
Rhox5	11.6737	0.66389	0.000539438	0.00732823
Nutf2	8.16368	0.663706	0.000270913	0.00414351
B4galnt2	8.24697	0.657451	0.000337739	0.00497159
Ocrl	10.0697	0.657352	2.07732e-05	0.000474034
Egfl7	9.39184	0.656238	0.000115781	0.00206837
Hsdl1	9.96425	0.655686	3.30719e-05	0.000714143
Impdh1	10.7718	0.65466	0.000727836	0.00937575
Hmox1	11.3092	0.653819	0.000105006	0.0019075
Tubgcp3	9.97997	0.652508	4.60034e-07	1.6772e-05
2410004B18Rik	8.44862	0.651985	6.34775e-05	0.00124392
Cbfb	10.7848	0.651609	0.000527112	0.0071982
Tsnax	10.3107	0.651523	1.25839e-08	6.59794e-07
Tusc3	9.53366	0.649714	3.80779e-06	0.000110751
Upf3a	9.40406	0.648934	0.000342942	0.00502928
Tti2	9.08895	0.648406	6.80286e-05	0.00132154
Zfp414	8.53759	0.645884	0.000643923	0.00846878
Dnajb1	10.9396	0.645691	0.000235298	0.00367773
Ndufa13	10.3805	0.640768	0.0007421	0.00950482
Hsbp1	10.592	0.640156	1.6599e-05	0.000387814
Commd3	9.48544	0.637399	5.84467e-05	0.00115983
Slc1a5	9.78046	0.636453	1.07869e-05	0.000270008
Gtl3	10.1732	0.63606	9.01751e-08	3.88372e-06
Got2	11.2545	0.633509	1.14353e-05	0.000283657
Ap1m1	10.1396	0.633506	0.000163209	0.00274502
Nup93	11.8808	0.630915	6.37155e-06	0.000172815
Gars	12.8867	0.623772	2.59983e-05	0.00058142
Nfxl1	10.9265	0.622838	0.000707855	0.00914089
Rab8a	10.7659	0.62123	4.95812e-08	2.26614e-06
Nip7	10.9217	0.619198	6.26589e-06	0.000170539
Tmem128	8.92354	0.61892	0.00017066	0.00282517
Fkbp8	11.5193	0.617823	0.000242093	0.00377318
Tcf25	12.1971	0.617119	1.89117e-06	6.0016e-05
Armc6	8.98337	0.614219	0.000174127	0.00286619
Haus8	9.26301	0.613089	0.000233544	0.00365761
Cenpa	10.8544	0.611877	1.52416e-05	0.000359854
Mum1l1	10.3017	0.61135	0.000499813	0.00688538
Hsf2	10.6374	0.611203	0.000225231	0.00355942
Cox8a	10.008	0.609702	2.74101e-05	0.000607791
Commd4	9.22057	0.609483	3.00489e-06	9.0072e-05
Lgmn	12.3561	0.605587	3.43502e-07	1.29139e-05
Acsl1	9.30415	0.603611	0.000360257	0.0052391
Rab4a	9.30989	0.602843	9.45888e-05	0.0017425
Rbpms	11.4246	0.600578	1.18108e-05	0.000290671
2700029M09Rik	10.3147	0.598008	0.000145178	0.00249831
Kdelr2	11.7681	0.597523	9.88934e-05	0.00180483
Ist1	10.9749	0.596346	8.68789e-06	0.000224382
Prosc	10.7099	0.594705	0.000230138	0.00362237
Nek1	10.1389	0.594113	0.000203588	0.00326011
Mad2l2	8.95142	0.59374	0.000275127	0.00419968
Ing2	8.95962	0.593131	0.000174235	0.00286619
Prkaca	11.0314	0.592952	0.00011629	0.00207403
Gins3	8.57832	0.590911	0.000251359	0.00388998
Gyg	9.2579	0.590671	0.000327708	0.00485531
Smim7	10.5289	0.590564	0.00018488	0.00300972
Vimp	10.15	0.590561	5.51892e-05	0.00110572
Dnaja2	12.3422	0.588598	3.29286e-07	1.25297e-05
Acd	9.21241	0.588193	7.62389e-06	0.000200228
Pdf	8.90055	0.588064	0.000771495	0.00981715
Zfp866	9.24088	0.587188	0.000342526	0.00502788
Sf3b3	13.49	0.586623	2.09174e-09	1.31676e-07
Gpn3	9.77934	0.584999	0.000125405	0.00221145
Ei24	10.8759	0.583441	8.85393e-05	0.00165636
Donson	9.37431	0.578356	9.7409e-05	0.00178397
Timm44	10.5961	0.573904	1.37789e-06	4.4723e-05
Psmd7	11.85	0.573641	8.61595e-06	0.00022326
Slc3a2	12.0825	0.573172	6.04355e-05	0.00119026
Slc7a6os	9.65534	0.572768	7.05191e-06	0.000187378
Sars	12.5554	0.572766	4.46323e-06	0.000126072
Eef1e1	10.5692	0.572202	1.07237e-05	0.000269285
Arl2bp	10.2945	0.571397	0.000507644	0.00698099
Acat1	9.50045	0.570358	3.10088e-05	0.000676113
Sec11a	10.3533	0.569368	7.7848e-06	0.000203744
Imp3	9.33322	0.565714	0.000534591	0.0072813
Tbrg1	12.1146	0.561234	5.08047e-08	2.3086e-06
Abce1	13.3208	0.555924	0.000162878	0.00274269
Ppib	9.69924	0.554861	0.000226841	0.00357765
Spats2	11.2341	0.552449	0.000151171	0.00258442
Gcat	9.8185	0.550982	0.000753003	0.00960523
Asna1	11.7167	0.550174	1.10545e-05	0.00027552
Brd7	11.0177	0.548987	6.61505e-06	0.00017788
Znhit6	9.50616	0.547339	0.000323132	0.00481078
Oat	11.1767	0.546511	0.000111561	0.00201027
Brf2	8.38661	0.546437	0.000494976	0.00682757
Rwdd4a	9.69104	0.54594	3.38355e-05	0.000724643
Cdt1	11.6178	0.545745	8.01173e-07	2.75438e-05
Fnta	11.0914	0.538404	0.00016564	0.00276249
Ostc	11.2113	0.538394	3.89644e-06	0.000112495
Frg1	10.0271	0.538305	0.000380087	0.00547165
Rabggta	9.52592	0.538282	1.80591e-05	0.000415731
Gtf2e2	10.9349	0.537171	0.000431545	0.00608394
Comt	9.4089	0.535086	0.000475282	0.00660377
Dcaf15	10.2338	0.534073	8.70807e-05	0.00163493
Fkbp11	9.17746	0.532204	0.000107592	0.00194772
Lamp1	13.4941	0.530822	0.000102404	0.00186239
Mtbp	9.58244	0.529507	0.000293871	0.00444692
Eps15	10.7965	0.527412	2.02909e-05	0.000463702
Tecr	11.3226	0.525917	0.000574812	0.00774168
Tbk1	10.0615	0.523046	1.23161e-06	4.03087e-05
Rfwd3	10.9031	0.52158	0.000292989	0.00443786
Cndp2	11.6986	0.519834	1.86465e-05	0.000427996
Cfdp1	11.913	0.512018	5.39468e-05	0.00108426
Cpox	10.1707	0.510154	5.01906e-05	0.00101922
Fth1	12.9069	0.50556	0.000356272	0.00519078
Prdx4	10.4441	0.503047	0.000134483	0.00234254
Cog2	9.65142	0.502694	2.17911e-05	0.000495387
Adk	10.6606	0.49975	0.000670542	0.0087455
Gdi1	10.6014	0.497298	0.00030475	0.00455875
Klhl2	10.1229	0.496699	0.000662395	0.00865363
Kars	12.9025	0.493558	8.72414e-06	0.000224948
Trappc11	10.7318	0.491946	9.09034e-05	0.0016865
Sepw1	10.9377	0.491786	1.3779e-05	0.00033131
Cstf2	11.0765	0.489286	0.000420009	0.00594803
Srpr	11.0228	0.486973	3.2069e-05	0.00069536
Vps36	10.2114	0.483463	0.000491717	0.00679175
Pcm1	12.5706	0.482959	0.000269672	0.0041326
Sh3glb1	11.2864	0.482229	1.81648e-05	0.000417551
Eri1	10.9031	0.479554	0.000194454	0.00312983
Med26	9.44096	0.476301	0.00039553	0.00564215
Mcm5	13.1385	0.475964	2.74075e-06	8.31077e-05
Morf4l2	12.4997	0.471084	0.000197126	0.00316958
Ppp2cb	10.9918	0.470658	6.73506e-05	0.00130999
Yars	11.7039	0.470432	6.72915e-05	0.00130999
Tmsb10	10.6385	0.467782	0.000423822	0.00599662
Sec22b	10.2869	0.450761	0.000182933	0.00298112
Mios	9.33905	0.450688	0.000403863	0.00574534
Mars	12.0179	0.444673	3.22241e-05	0.000697758
Cenpn	9.80779	0.441112	0.000653383	0.00856445
Atp6v1b2	12.6268	0.441027	0.000198312	0.00318538
Pcid2	10.186	0.439739	3.53867e-05	0.000753746
Tacc3	11.5655	0.437829	0.000356795	0.00519358
Uhrf2	11.2634	0.43624	0.000558108	0.00754914
Ppa1	11.7798	0.433479	0.000140349	0.00242585
Dut	11.4106	0.429941	0.000746477	0.00955308
Ybx3	12.4179	0.428089	0.00068921	0.00894433
Cog4	10.9724	0.424726	0.00016783	0.00279604
Eef2	16.2125	0.423864	0.000553894	0.00750509
Dazap1	11.3062	0.42356	0.000417014	0.00591631
Mrto4	10.0628	0.423351	0.000475497	0.00660377
Champ1	10.8882	0.411077	0.000157985	0.00267754
Cct7	13.6624	0.404526	0.000730735	0.0093953
Rer1	10.7295	0.40304	0.000366451	0.00531439
Nup107	11.5752	0.397875	0.000191066	0.00308797
Ppp2r1a	12.5855	0.397834	0.000110114	0.00198877
Ints10	10.6216	0.397412	0.000231574	0.00363767
Mthfd1l	11.435	0.39521	0.000128379	0.00225628
Cct2	13.8693	0.391295	0.00028991	0.004404
Alg11	10.1404	0.390724	0.000416607	0.00591589
Csnk2a2	10.8461	0.389225	0.000470168	0.00656352
Snx3	11.6174	0.369045	0.000677706	0.00883042
Hspa14	11.2972	0.364799	0.000324302	0.00482361
Banf1	11.523	0.352943	0.000576093	0.00775228
Nadk	11.0697	-0.325455	0.000617465	0.00818297
Trip12	14.0163	-0.336087	0.000600585	0.00801308
Pdlim5	10.4877	-0.400562	0.00060532	0.00806939
Ppfibp1	11.1551	-0.429146	0.000641354	0.00844207
Mink1	10.0906	-0.434417	0.00047273	0.00658982
Plin2	10.1207	-0.452082	0.000658899	0.00861514
Glb1	9.69664	-0.452979	0.000209144	0.00333546
Tulp3	10.2309	-0.454002	0.000272421	0.00416252
Lasp1	11.9523	-0.45452	0.000652389	0.00855858
Tsc22d1	11.6318	-0.462385	0.000607081	0.00808599
Zfp664	11.0901	-0.473624	0.000212645	0.00337754
Kdm3b	11.5359	-0.482127	0.000108839	0.00196801
Pja2	10.2956	-0.492548	0.00047558	0.00660377
Swap70	10.383	-0.493165	0.000176731	0.00289814
Zfp740	10.7416	-0.493836	6.45811e-05	0.00126082
Smurf2	10.741	-0.496661	0.000318854	0.00475611
Cbfa2t2	11.0284	-0.501618	0.000245047	0.00380733
Cdk17	9.8367	-0.503733	0.000387031	0.00555123
Atg13	9.84689	-0.50453	0.000180092	0.00294708
Vezf1	10.4151	-0.51468	8.70214e-05	0.00163493
Gm16515	9.59542	-0.515606	0.000516107	0.00707874
Nkain1	9.92973	-0.518526	0.000123796	0.00218799
Kif3a	9.37898	-0.530012	0.000163989	0.00275252
Atl3	10.5435	-0.531432	0.000481862	0.00666739
Ttc3	11.7404	-0.537477	3.68598e-05	0.000777727
Aff4	12.8336	-0.540141	0.000236657	0.00369529
Slc20a2	10.6465	-0.552255	0.000548011	0.00743316
Dock9	9.72114	-0.559851	0.000153486	0.00261544
Rest	12.0645	-0.562926	0.000261289	0.00401591
Tmed4	9.29152	-0.56865	2.01568e-05	0.00046131
C2cd3	10.198	-0.570588	6.76752e-06	0.000181048
Trappc9	9.2976	-0.570754	0.000345653	0.00506429
Prkci	11.8105	-0.571355	1.30728e-05	0.000316758
2010111I01Rik	8.46212	-0.580976	0.000684392	0.00889653
Wrb	9.31296	-0.583402	0.00078327	0.00994277
Ptpn3	10.1624	-0.58616	8.83785e-07	2.99894e-05
Marcksl1	11.8044	-0.586482	5.69964e-07	2.04003e-05
Etl4	11.6754	-0.588212	0.000771477	0.00981715
Pip4k2b	10.5675	-0.590369	0.000300729	0.00452016
Msn	12.0511	-0.592521	2.92596e-06	8.80125e-05
Zfyve1	9.81067	-0.594943	0.000521463	0.00714596
Nfkb1	9.57941	-0.597703	3.23162e-05	0.000698789
Spint1	9.69449	-0.601312	0.000117567	0.00209276
Ppm1f	10.1536	-0.604872	1.02664e-07	4.36168e-06
Ssbp3	11.2175	-0.607244	0.000325757	0.00484065
Dcaf5	9.35517	-0.607419	0.0004328	0.00609614
Myo10	12.8523	-0.619241	0.000145485	0.00250084
Kif16b	9.45353	-0.623423	0.000164998	0.00276249
Phip	11.8312	-0.62545	0.000159788	0.00270154
Grn	10.581	-0.626749	2.55353e-09	1.57078e-07
Zfp217	10.92	-0.626777	0.000147544	0.00253346
2019-09-09	11.6591	-0.628549	3.54659e-05	0.000754409
Ctr9	11.1883	-0.631579	7.29586e-07	2.53608e-05
Rtn4	12.7311	-0.641127	7.88734e-07	2.72356e-05
Mapk6	11.5768	-0.642107	1.48746e-06	4.78827e-05
Ell2	9.92007	-0.648422	0.00061321	0.00815377
Rhoq	9.32905	-0.652136	8.38413e-05	0.0015855
Sik3	9.95324	-0.655326	0.000227184	0.00357945
Spry2	10.335	-0.655731	0.000251955	0.00389537
Cipc	9.159	-0.657128	6.28154e-05	0.00123249
Pcyox1	10.179	-0.658626	0.00077914	0.00990639
Lnx2	8.52709	-0.660938	9.49052e-05	0.00174628
Ptk7	11.3748	-0.662192	5.7561e-05	0.00114807
Wipi1	8.13769	-0.66402	0.00024576	0.00381464
Cldn7	9.26708	-0.665265	0.000370102	0.00535248
Bex1	11.7156	-0.6653	9.0517e-06	0.000231697
Ago1	11.0944	-0.673798	9.05978e-06	0.000231697
Klf9	10.6209	-0.680967	4.08102e-05	0.000849644
Plekhb2	9.05857	-0.682176	0.000305882	0.00457132
Ift140	9.56722	-0.683179	8.01619e-05	0.00152143
Ncoa2	10.2789	-0.688148	0.000388179	0.0055626
Mfge8	10.4822	-0.688265	7.32265e-05	0.00141202
Rnf145	10.7942	-0.688598	4.57842e-07	1.6731e-05
Bcas3	9.53681	-0.697558	0.000640575	0.00844207
Ulk1	11.1306	-0.697859	1.29186e-07	5.34368e-06
Snap47	10.1904	-0.707004	2.45694e-07	9.62938e-06
Vcl	12.3565	-0.707181	0.000189849	0.00307147
Pard6g	8.5972	-0.708446	4.04895e-05	0.000844089
Apbb2	9.87663	-0.710763	0.000220397	0.00349007
Jam3	8.6733	-0.715272	0.000191521	0.00309046
Synrg	9.63194	-0.718934	2.18037e-05	0.000495387
Tmx4	8.84907	-0.721189	4.70346e-05	0.000966229
Filip1l	8.08267	-0.722521	0.000726007	0.00936758
Msantd3	9.03159	-0.723706	0.000153251	0.00261427
Epb4.1l4a	9.54357	-0.72543	0.000200262	0.00321341
Pafah2	8.24246	-0.730741	0.00032642	0.00484591
B3gnt7	10.0014	-0.732785	0.00028943	0.00440097
Blcap	8.73035	-0.735352	0.000135795	0.00236016
Gsn	10.5336	-0.735399	0.000485181	0.00670739
Gabarapl1	9.54265	-0.738887	0.000186365	0.00302761
Tenm3	10.3104	-0.743537	0.000698309	0.00903032
Baiap2	8.31959	-0.747963	0.000283091	0.00430876
Cecr2	11.5043	-0.750491	0.000340133	0.00500213
Haus4	8.79507	-0.753878	3.4241e-06	0.000100902
Nlk	10.1578	-0.755505	1.89465e-09	1.19768e-07
Gng12	9.25369	-0.755918	0.000459847	0.00643089
Tcf7	9.82262	-0.758705	0.000641256	0.00844207
Vat1	11.2954	-0.765204	8.59515e-07	2.93565e-05
Cercam	8.28329	-0.774755	0.00024446	0.00380198
Zfp2	8.08838	-0.775029	0.000648687	0.00852238
Dag1	11.8387	-0.776968	1.94151e-06	6.1365e-05
Tns3	12.1564	-0.777258	8.78309e-09	4.76445e-07
Mlh3	9.43369	-0.777586	1.4222e-05	0.000339359
Bcl7a	8.72678	-0.779006	5.88022e-05	0.00116541
Acvr1b	9.29008	-0.78262	1.34674e-05	0.000324813
Gatsl3	9.11574	-0.793183	4.58841e-05	0.000947726
Ralgds	9.41008	-0.797474	3.33878e-05	0.000718041
Myh10	12.7939	-0.804994	3.04592e-05	0.000666912
Tpst2	8.35759	-0.805359	0.000526369	0.0071982
Map9	8.52655	-0.808914	4.70339e-05	0.000966229
Fam117a	8.91926	-0.809605	3.30234e-07	1.25353e-05
Hps1	8.76288	-0.811137	0.000121661	0.00215512
D430042O09Rik	8.97043	-0.811865	5.47353e-05	0.0010987
Slc6a6	11.5157	-0.81521	1.12808e-09	7.52553e-08
Dusp1	9.84828	-0.821553	0.000638368	0.00843109
Casd1	8.42359	-0.824848	1.16119e-06	3.8324e-05
Prss8	8.82074	-0.828248	4.89345e-06	0.00013699
Zbtb38	8.59935	-0.829372	0.000657415	0.00860291
Enah	12.5323	-0.829997	8.73444e-10	5.95347e-08
Ppp2r3a	8.46395	-0.832392	3.40824e-06	0.000100623
Utp14b	9.96753	-0.838742	3.57905e-08	1.69513e-06
Clmp	8.13229	-0.842819	1.13086e-05	0.000281363
Slc2a1	13.974	-0.84517	1.15719e-11	1.20141e-09
Acacb	8.68161	-0.852738	4.66712e-05	0.000961452
Bcar3	9.43032	-0.853906	8.82493e-05	0.00165291
Dock5	10.5273	-0.858404	0.000134154	0.00234202
Fzd5	10.905	-0.864119	6.3966e-05	0.00125193
Asap1	10.1724	-0.872667	3.44974e-09	2.07209e-07
Mllt4	12.488	-0.881844	1.79384e-05	0.00041365
Cald1	12.0945	-0.882741	1.62791e-09	1.05024e-07
Npdc1	8.0468	-0.883017	0.000113882	0.00204272
F2r	10.6447	-0.883882	8.88288e-09	4.80196e-07
Pkp2	10.3387	-0.887883	0.000171983	0.00284406
Amot	12.2702	-0.893895	4.54597e-05	0.0009402
Klhl5	7.74015	-0.895466	1.78955e-05	0.00041365
Ddc	7.19031	-0.895735	0.00052461	0.00718281
Trim8	9.70474	-0.896157	2.19527e-08	1.10305e-06
Cd47	7.83039	-0.896304	0.00011229	0.00201646
Myh14	8.95537	-0.898586	0.000654376	0.0085703
Rxra	9.07125	-0.901995	6.92735e-05	0.0013424
Casz1	8.04087	-0.910097	0.000787557	0.0099891
Evc	8.11581	-0.910425	0.000159783	0.00270154
Speg	8.52478	-0.911834	0.000595185	0.00796136
Trib1	8.53801	-0.915667	1.24842e-05	0.000304378
Pink1	7.91412	-0.917443	0.000185513	0.0030169
Il17rd	10.5112	-0.918518	8.07053e-07	2.76853e-05
Slc44a2	9.85087	-0.920529	6.05247e-07	2.15158e-05
Map7	9.60729	-0.926203	0.000207378	0.00331065
Zfp516	10.6038	-0.92963	1.01566e-05	0.00025599
Sfxn3	7.56816	-0.932753	3.15522e-05	0.000685101
Rbms1	10.0874	-0.935696	2.55837e-07	9.97701e-06
Cd24a	11.1385	-0.936592	3.12064e-06	9.31853e-05
Ino80d	10.8146	-0.937127	3.06861e-06	9.18065e-05
Smad7	9.97785	-0.938741	1.66453e-08	8.47235e-07
Sepn1	9.35637	-0.941735	0.000303103	0.00454076
Kdm5b	13.0775	-0.942005	0.000590284	0.00791607
C77080	10.1149	-0.944993	9.26169e-06	0.00023609
Stom	8.65635	-0.949532	0.000366867	0.0053155
Fosl2	9.18101	-0.949814	0.000106588	0.00193176
Lgals1	11.1475	-0.951345	0.000218775	0.00346787
Fam115c	7.07729	-0.951683	0.000261942	0.004022
Fgfr2	9.753	-0.951997	0.000294916	0.00444985
Sgk1	11.2875	-0.957454	0.000341764	0.0050214
Ptprf	12.8464	-0.957865	0.000205684	0.00328696
Igdcc4	9.43582	-0.96085	2.71519e-06	8.24924e-05
Ston2	10.2415	-0.965727	2.94339e-05	0.000647174
Adam22	7.95921	-0.966372	3.00431e-05	0.000658722
Cbx6	9.67146	-0.973883	1.48641e-08	7.6653e-07
Bok	7.50571	-0.975637	0.000428167	0.00605263
Cd68	8.01428	-0.976723	5.77675e-05	0.00114813
Zbtb44	10.6575	-0.978122	4.50835e-06	0.000127118
Pik3ip1	8.35904	-0.981431	1.50251e-05	0.000355277
Ttyh3	9.90756	-0.984022	5.66479e-06	0.00015635
Irgq	8.28407	-0.985033	5.71569e-05	0.00114146
Dnajb4	7.55795	-0.985985	0.00041832	0.00592948
Tfip11	9.61699	-0.988399	3.56177e-08	1.69206e-06
Pstpip2	7.40679	-0.99075	0.000168172	0.00279875
Wls	10.0275	-0.994905	9.23107e-16	1.7228e-13
Mras	7.39582	-0.995408	0.000117607	0.00209276
Farp1	9.87302	-0.997471	7.5375e-10	5.16006e-08
Dock4	8.19331	-1.00361	7.02105e-08	3.1181e-06
Jmjd1c	12.1905	-1.00621	4.97401e-05	0.00101401
Bcam	10.2108	-1.00831	4.80492e-06	0.000134753
Sorbs3	8.87968	-1.01286	1.32511e-07	5.46677e-06
Tnrc6b	11.0884	-1.01523	3.43747e-10	2.48337e-08
Fgfr1	11.2836	-1.01746	5.79603e-07	2.0698e-05
Cdk6	9.24443	-1.01817	4.09113e-08	1.92026e-06
Nek6	9.04763	-1.01848	1.79235e-11	1.71333e-09
Utrn	12.2693	-1.02014	2.21384e-05	0.000501536
Arid1b	10.1292	-1.02348	0.000254098	0.00392462
Tmsb4x	11.622	-1.02668	7.80699e-05	0.00148687
Furin	10.1271	-1.02772	2.80123e-05	0.000619392
Plcxd2	8.13341	-1.02956	0.000151004	0.00258438
Cdh1	13.1059	-1.03039	0.000174597	0.00286915
Bphl	7.41702	-1.03062	0.000739785	0.00948291
Ppp1r13l	8.57055	-1.03091	8.85339e-06	0.000227186
Wnk1	13.4525	-1.03505	4.50567e-08	2.08364e-06
Calcoco1	9.60293	-1.04436	3.49203e-10	2.51121e-08
Rin2	8.0805	-1.04839	1.54872e-08	7.93441e-07
Tpm1	13.0548	-1.04872	5.80154e-08	2.60604e-06
Arhgap39	8.96017	-1.05767	8.15774e-06	0.000212088
Pde5a	8.39043	-1.05787	4.24038e-05	0.000880482
Fmn2	7.29439	-1.05972	0.000734225	0.00942706
Cflar	8.0723	-1.06119	6.20495e-05	0.00121899
Notch3	11.4607	-1.06143	6.68655e-07	2.33984e-05
Fbxl20	9.9981	-1.06356	4.69569e-11	4.04474e-09
Nxpe3	7.17192	-1.07136	0.000691422	0.00895832
Limk2	11.0855	-1.07832	3.42379e-10	2.48337e-08
Plxnb1	9.71452	-1.08128	7.62553e-07	2.63897e-05
Gltscr1l	10.0561	-1.08199	4.25174e-06	0.000120751
Dact3	8.20757	-1.08723	5.00192e-05	0.00101706
Ly75	9.68129	-1.08777	2.76525e-06	8.3689e-05
Myo7a	9.20739	-1.08809	2.70487e-05	0.000600627
Snx30	10.065	-1.08973	1.15673e-07	4.82287e-06
Sort1	10.296	-1.09117	1.77018e-08	8.98095e-07
Mllt3	8.09123	-1.09119	4.92661e-06	0.000137673
Pcsk6	8.51247	-1.09703	0.000164572	0.00275935
Col5a1	9.63125	-1.09719	0.00011584	0.00206837
Tnfaip2	6.23127	-1.09766	0.000480577	0.00666372
Pitpnc1	9.95678	-1.10374	0.000301414	0.00452179
Cryzl1	8.76846	-1.10446	4.14902e-06	0.000119021
Nrep	9.01443	-1.10485	5.93516e-06	0.000162383
Zc3h12c	8.04542	-1.10584	1.77114e-05	0.000410741
Sorl1	10.1513	-1.10738	6.09277e-07	2.15554e-05
Errfi1	9.68837	-1.10789	9.15477e-07	3.09309e-05
Spred1	10.6202	-1.10983	7.06543e-08	3.12895e-06
Sgms1	9.30874	-1.11009	2.14923e-07	8.55165e-06
Trib2	7.62689	-1.11307	0.000749484	0.00957195
Ss18l1	7.49925	-1.11832	3.15393e-05	0.000685101
Bmp1	9.47851	-1.12195	1.0358e-05	0.000260646
Dlg3	9.45247	-1.12596	1.21099e-11	1.249e-09
Snn	9.03729	-1.133	9.88945e-06	0.000250463
Ldhb	10.7374	-1.13408	1.13519e-06	3.77042e-05
Rab15	9.51947	-1.13425	1.07166e-07	4.52841e-06
Tmem106c	7.93084	-1.13541	8.29523e-05	0.00157058
Kremen1	9.303	-1.13971	0.000134437	0.00234254
Pfkfb3	9.8779	-1.14129	6.62674e-06	0.00017789
Foxn3	9.41019	-1.14765	2.25258e-06	6.99999e-05
Dos	8.19684	-1.14805	0.000182443	0.00297623
Igsf1	7.5545	-1.14894	0.000698416	0.00903032
Fam214a	7.62648	-1.15003	6.07246e-07	2.1538e-05
Sik1	10.6492	-1.15081	4.20957e-06	0.00011977
Rab34	8.87053	-1.15557	1.3991e-05	0.000335059
Ackr3	6.55432	-1.15557	0.000393863	0.00563273
Ubtd1	7.4114	-1.15915	1.41235e-06	4.57138e-05
Igfbp4	9.26082	-1.15932	3.78686e-06	0.000110347
Tnik	6.52807	-1.16014	0.000346477	0.00507163
Bmf	8.86242	-1.16239	0.000128839	0.00226182
Mex3a	10.6711	-1.16527	1.35812e-10	1.07532e-08
Fam53b	8.07693	-1.16701	0.000649086	0.00852238
Samd10	7.23743	-1.17112	0.000163367	0.00274502
Pon2	7.41687	-1.17203	4.16072e-06	0.000119029
Ccdc88c	9.98534	-1.17237	4.80854e-05	0.000981557
Ncs1	8.61089	-1.17262	3.91969e-07	1.44927e-05
Cyba	8.67567	-1.17612	3.17438e-09	1.92886e-07
Pak1	9.92868	-1.17717	3.95107e-08	1.86009e-06
Gjb5	8.70373	-1.17996	8.31226e-06	0.000215747
Pramef12	9.16172	-1.18104	1.41425e-06	4.57138e-05
Cttnbp2nl	9.86693	-1.18191	5.85664e-10	4.06259e-08
Fam110b	7.47484	-1.18406	9.85052e-05	0.00179984
Epha4	10.1618	-1.18506	2.9041e-07	1.12414e-05
Arvcf	9.57701	-1.19784	3.55384e-07	1.33286e-05
Ccdc136	9.1286	-1.1979	6.5319e-06	0.000175946
Cadm1	10.0009	-1.19887	2.38139e-08	1.1777e-06
Sulf1	10.7253	-1.19978	3.29091e-07	1.25297e-05
Fam167a	6.59727	-1.20079	0.000698717	0.00903032
Lama5	12.4074	-1.20386	7.93865e-09	4.38219e-07
Sdc2	8.63361	-1.20892	2.51584e-06	7.7487e-05
Afap1l1	7.46775	-1.21083	1.41443e-05	0.00033802
Slc5a5	8.31615	-1.21204	4.71287e-05	0.000966229
Il17rc	6.69236	-1.21277	0.000131199	0.00230068
Phf19	7.11052	-1.21285	0.000458784	0.00642175
Fbxo17	6.55323	-1.21297	0.000568207	0.0076659
Rgma	8.02196	-1.21312	8.94334e-05	0.00166712
Nav2	11.2037	-1.21466	0.000398062	0.0056731
Fnbp1	9.82514	-1.2205	7.85019e-09	4.34867e-07
Sipa1l2	10.3925	-1.23566	5.43698e-09	3.13366e-07
Wasf3	9.16125	-1.23618	0.000262955	0.00403361
Rassf2	7.67555	-1.23664	0.000738091	0.00946894
Dact1	7.20976	-1.24383	3.88433e-05	0.000810848
9930012K11Rik	6.48002	-1.24389	5.96281e-05	0.00118029
Asap3	7.17337	-1.2537	6.51731e-06	0.000175855
Nyap1	7.64802	-1.25645	7.90888e-05	0.00150288
Prnp	9.50497	-1.25848	1.58187e-10	1.23995e-08
Cdon	9.57846	-1.26723	8.77438e-10	5.9548e-08
St3gal5	7.95019	-1.26992	3.77802e-09	2.26061e-07
AU015836	8.32987	-1.27077	5.14565e-05	0.00104284
Plxna2	8.19879	-1.27078	1.09336e-05	0.000272941
Tspan7	9.44275	-1.27147	1.03597e-08	5.56195e-07
Grik5	8.97727	-1.27162	4.78102e-06	0.000134385
Lrrc8d	9.51385	-1.27184	5.97458e-09	3.38136e-07
Plekho1	8.05065	-1.2725	4.21116e-08	1.9707e-06
Pdgfa	8.3987	-1.27321	8.28352e-08	3.60564e-06
Iffo2	9.50315	-1.27472	3.62298e-07	1.35555e-05
Jazf1	5.6503	-1.27621	0.000618044	0.00818333
Pou5f1	12.3758	-1.27901	0.0003126	0.00466727
Nhsl1	9.52601	-1.28017	2.79229e-08	1.35107e-06
Pdgfrb	7.63012	-1.28401	3.80146e-05	0.000796732
Rhox6	7.99542	-1.28491	1.54246e-06	4.94502e-05
Hspa12a	7.38434	-1.29176	1.45608e-05	0.000345339
Card10	8.98385	-1.29274	7.62494e-06	0.000200228
Ier5l	7.20593	-1.29311	0.000526768	0.0071982
Nova2	7.45421	-1.29655	0.000679644	0.00884214
Cd248	6.10003	-1.29674	3.7144e-05	0.000782669
Prkar1b	6.76157	-1.29711	0.000178495	0.00292399
Farp2	6.22295	-1.30157	0.000385425	0.00553325
Erbb3	9.20175	-1.30342	3.33205e-06	9.85596e-05
Cdc42ep5	7.46849	-1.30362	2.4172e-05	0.000543678
Tspan12	6.14694	-1.30637	0.000327982	0.00485531
Mxra8	7.67151	-1.30847	2.555e-09	1.57078e-07
Zfp811	7.21867	-1.31021	0.000428843	0.00605673
F2rl1	9.75812	-1.3113	0.000173732	0.00286619
Hps4	8.36634	-1.31916	2.9365e-13	4.0382e-11
Xk	6.96636	-1.32194	7.73005e-05	0.00147592
Sh3bgrl	9.80284	-1.32222	2.83679e-06	8.56885e-05
Pak3	7.37166	-1.32491	0.000727786	0.00937575
Mturn	7.15918	-1.33477	0.000749783	0.00957195
Tfcp2l1	12.1933	-1.33565	6.89332e-05	0.00133746
Elovl6	10.8711	-1.33657	8.34569e-12	9.01034e-10
Ank2	8.9552	-1.34094	1.87943e-10	1.45142e-08
Zfp827	8.075	-1.34301	0.000572546	0.0077178
Fmnl2	10.2602	-1.34539	3.22921e-06	9.60613e-05
Ralgps1	8.69125	-1.34551	8.00892e-08	3.50715e-06
Paqr8	6.3693	-1.36145	0.00043758	0.00615241
Tbc1d2	7.73657	-1.36487	1.59934e-06	5.1169e-05
Ssbp2	7.61404	-1.36548	0.00021204	0.00337136
Gprc5a	8.11201	-1.36637	9.55836e-05	0.00175464
Fbxo36	6.24827	-1.36656	0.000296544	0.00446582
Peg10	14.0382	-1.36695	1.07605e-06	3.59685e-05
Nox4	6.55255	-1.37365	4.47916e-05	0.000928832
Ksr1	7.59703	-1.37443	0.000192496	0.00310151
Mmp11	8.24146	-1.37675	3.93467e-07	1.44963e-05
Zeb2	8.80598	-1.38028	9.33362e-06	0.000237538
Klhl24	10.9732	-1.38389	4.97437e-08	2.26695e-06
St6gal1	8.85957	-1.38572	9.70998e-06	0.000246715
Adcy3	7.98889	-1.3858	9.81982e-07	3.29647e-05
Pcdh1	9.12784	-1.3921	1.30714e-05	0.000316758
Gucy1a2	7.75304	-1.39484	9.01957e-05	0.00167885
Fbxo32	6.56548	-1.39778	2.35926e-05	0.000532941
Epb4.1l1	9.39768	-1.39937	6.39606e-09	3.60687e-07
Sowahb	6.30496	-1.40088	1.56379e-05	0.000366998
Abca7	8.69385	-1.40218	3.18191e-07	1.21665e-05
Ttc28	7.9687	-1.40399	3.57316e-05	0.000758552
Anxa3	9.19167	-1.40551	5.56493e-09	3.18399e-07
Unc13b	9.50794	-1.40698	1.17925e-16	2.43252e-14
Sh3bgrl2	9.17907	-1.41698	1.09047e-10	8.76683e-09
Bhlhe40	10.434	-1.41982	5.88626e-09	3.34344e-07
Ppp1r9a	9.76308	-1.42248	3.67027e-05	0.000776502
Itpkb	7.61571	-1.42416	0.000275389	0.00419968
Epha7	8.84407	-1.42673	0.000191614	0.00309046
Cdk14	7.89929	-1.42893	2.19274e-06	6.87512e-05
Kctd12	7.08555	-1.43197	3.11124e-07	1.19546e-05
Chst1	9.16569	-1.43505	0.000292975	0.00443786
Axin2	8.63568	-1.43833	4.26665e-06	0.000120955
Zcchc24	8.0975	-1.43922	3.08207e-05	0.000673885
Fmn1	7.20927	-1.4394	2.45575e-05	0.000550769
Inf2	9.00301	-1.44262	8.01832e-09	4.39522e-07
Frmd6	8.29323	-1.44871	1.64615e-12	1.95505e-10
Katnal1	8.01505	-1.4514	3.45764e-08	1.64758e-06
Map1b	12.2829	-1.45174	4.52018e-10	3.16352e-08
Antxr1	6.19791	-1.45204	0.000355437	0.00518342
Grip1	7.97845	-1.45954	2.03295e-07	8.17193e-06
Gfpt2	10.5736	-1.46095	1.29529e-08	6.73922e-07
Gpc4	10.5891	-1.46243	3.53516e-10	2.53063e-08
Auts2	9.40976	-1.4652	6.7823e-08	3.02063e-06
Adrbk2	7.62012	-1.4711	1.29824e-08	6.73922e-07
Amigo2	6.10528	-1.47169	6.45725e-05	0.00126082
Sh3pxd2a	10.2518	-1.473	1.08627e-08	5.77267e-07
Acpp	6.1451	-1.47497	5.77487e-05	0.00114813
Hyal1	6.99634	-1.47791	7.28923e-06	0.000192379
Prrg4	8.97742	-1.48219	1.24486e-06	4.06577e-05
Pabpc4l	6.73289	-1.49135	7.39452e-05	0.00142064
Rftn1	6.80714	-1.49474	1.43967e-06	4.64398e-05
Spred3	7.29739	-1.49686	1.93625e-07	7.80323e-06
Nrp2	9.93776	-1.49802	9.28362e-07	3.12988e-05
Kif21b	9.621	-1.50236	4.26668e-08	1.99074e-06
Anpep	8.02657	-1.50386	7.90176e-08	3.46991e-06
She	5.92967	-1.51006	0.000595913	0.0079643
Wnt5a	5.88136	-1.51611	0.00035062	0.00511876
Tgfb1i1	7.22705	-1.51882	6.39169e-07	2.24669e-05
Adcy7	7.06146	-1.52357	4.20356e-06	0.00011977
Cplx2	7.56147	-1.52425	0.000203889	0.0032616
D10Bwg1379e	7.1057	-1.53208	1.79423e-05	0.00041365
Cdc42ep3	6.60235	-1.53772	0.000176038	0.00288978
Irf2bpl	9.38029	-1.53851	1.0497e-07	4.44759e-06
Zdbf2	11.3538	-1.54279	2.92908e-10	2.13578e-08
Pnma2	7.41749	-1.54563	5.77836e-05	0.00114813
Fstl1	10.6711	-1.54629	1.46087e-22	6.18973e-20
Phlda2	8.18184	-1.55449	1.93253e-05	0.000442929
Kctd15	7.8137	-1.55577	0.00014871	0.00255068
Frem2	9.66194	-1.56084	5.67625e-06	0.000156391
Cyfip2	10.2754	-1.56787	3.55276e-16	6.96207e-14
Efs	9.069	-1.56837	9.94252e-10	6.68965e-08
Hmga2	9.39121	-1.56931	2.26904e-08	1.13525e-06
Prom1	9.70996	-1.57004	1.17913e-07	4.90325e-06
Krt19	10.7405	-1.57548	2.32705e-08	1.15813e-06
Galnt3	7.2793	-1.58422	2.05423e-06	6.46669e-05
Smad3	9.76021	-1.58488	2.18929e-09	1.36739e-07
Tet2	11.3442	-1.58676	6.69762e-11	5.65374e-09
Adamts1	7.97004	-1.58839	5.78899e-06	0.000158939
Pbx1	9.87913	-1.59073	1.14974e-05	0.000284298
Igsf11	6.90282	-1.59128	9.17869e-05	0.00169687
Hs6st2	7.43268	-1.59278	5.44921e-08	2.469e-06
Marveld3	6.09464	-1.59746	0.000134774	0.00234501
Sfrp2	8.02398	-1.59803	0.000186599	0.00302827
Gmpr	6.5551	-1.60329	1.42802e-05	0.000340229
Pde9a	6.83564	-1.60608	0.000615263	0.00816721
Nuak2	8.59098	-1.60741	1.89982e-13	2.73243e-11
Deptor	9.43332	-1.60769	7.73875e-05	0.00147592
Vwa5a	9.61525	-1.60773	7.11733e-07	2.47952e-05
Hebp2	6.16377	-1.60857	9.79224e-05	0.00179128
Gjb3	9.53217	-1.61064	2.12615e-17	4.6946e-15
Pygl	7.85311	-1.61349	1.27894e-09	8.38912e-08
Dusp5	7.70518	-1.62268	1.18155e-06	3.89143e-05
Gria3	6.70862	-1.62423	8.77157e-07	2.9829e-05
Cuedc1	8.39368	-1.62832	1.48526e-07	6.07947e-06
Baz2b	9.59882	-1.63054	2.23065e-11	2.03313e-09
Radil	8.28253	-1.63283	2.74622e-05	0.000608086
Kank1	9.54089	-1.63285	1.29043e-10	1.03214e-08
Cdkn2b	6.4318	-1.63649	4.86618e-09	2.83595e-07
Thbs1	11.5379	-1.65098	3.32329e-07	1.25844e-05
Pdlim2	7.51982	-1.65178	6.30636e-07	2.22168e-05
Myo5c	8.03727	-1.65211	5.77276e-06	0.000158771
Itga3	11.1304	-1.65235	3.6855e-12	4.18678e-10
Pla2g16	7.46095	-1.66328	0.000170492	0.00282517
Maf	5.34647	-1.6654	0.000597492	0.00797861
Prrx2	5.47202	-1.66766	0.000160801	0.00271354
Pkdcc	9.16417	-1.66897	9.02767e-05	0.00167885
Cntfr	7.74268	-1.68147	3.63756e-06	0.00010679
Btbd11	7.52875	-1.68336	1.38603e-07	5.70308e-06
Mapk13	7.97801	-1.68482	2.16185e-10	1.62159e-08
Cpe	8.26178	-1.68587	1.02592e-07	4.36168e-06
Npr2	5.75662	-1.6876	3.66849e-05	0.000776502
Itga6	11.4841	-1.69062	1.43785e-14	2.32383e-12
Adssl1	7.52361	-1.69125	6.09713e-06	0.000166524
Nptx2	8.43598	-1.69146	0.000165596	0.00276249
Sema3b	7.12381	-1.6935	5.32474e-06	0.000147224
Gatm	6.64781	-1.69434	0.00021101	0.00335838
Fry	8.64783	-1.69668	8.85443e-06	0.000227186
Cdk18	8.4364	-1.69789	1.47128e-17	3.29783e-15
Tfap2c	9.13438	-1.71234	1.58458e-05	0.000370767
Steap3	7.79019	-1.71342	5.83709e-06	0.000159979
Gabrb3	8.13015	-1.71808	6.85224e-06	0.000183003
Tcp11l1	6.68024	-1.71848	2.57399e-06	7.89676e-05
Bcl2l11	9.66658	-1.72194	1.73842e-09	1.11237e-07
Mfsd6	5.9689	-1.72429	0.000162827	0.00274269
Fam13a	5.25743	-1.73497	0.000328711	0.00486151
Hspb8	9.38502	-1.73617	4.09026e-20	1.16587e-17
Iglon5	6.42086	-1.73632	0.000120787	0.00214448
Samd4	8.53793	-1.73755	2.0567e-10	1.56519e-08
Fam13c	6.54841	-1.74539	9.58444e-05	0.00175737
Ndrg2	8.78524	-1.74719	2.64077e-06	8.08581e-05
Atp6v0e2	7.53112	-1.74932	1.10262e-08	5.8201e-07
Gulp1	7.27087	-1.75125	1.52801e-06	4.90873e-05
Fam46b	6.50393	-1.75224	8.87828e-05	0.00165894
Padi2	6.84811	-1.75238	0.000731152	0.0093953
Mgll	5.66836	-1.76229	0.000333303	0.00492478
Nfatc4	9.30579	-1.76458	5.32187e-07	1.91356e-05
Cadm4	7.15162	-1.7665	3.12294e-07	1.19702e-05
Itgb4	7.38273	-1.76651	8.72781e-12	9.30789e-10
Prune2	8.3429	-1.76668	4.51388e-05	0.000934796
Gbgt1	5.01405	-1.76875	0.000114274	0.0020474
Cldn4	10.7419	-1.76905	1.11514e-06	3.71167e-05
Rusc2	8.09851	-1.77231	9.2218e-08	3.96083e-06
Arl4c	10.3684	-1.77537	2.21461e-21	7.89057e-19
Fggy	7.78432	-1.78625	6.60939e-09	3.70629e-07
Pdlim3	6.86867	-1.7874	0.000480887	0.00666372
Itga8	5.98682	-1.79152	1.5528e-05	0.000364967
Fzd2	9.57971	-1.79718	1.91608e-10	1.47247e-08
Steap2	8.28549	-1.80298	1.09306e-12	1.33875e-10
Evpl	7.08004	-1.80389	4.72259e-05	0.000966529
Fzd1	6.19564	-1.81368	1.19733e-06	3.93513e-05
Wfdc2	7.86393	-1.81414	1.34444e-10	1.06989e-08
Ahr	8.34277	-1.81807	3.35581e-07	1.26769e-05
Gata3	6.94918	-1.82049	6.27823e-08	2.81211e-06
Mcoln3	6.34802	-1.82245	0.000301059	0.00452078
Dsc2	8.20119	-1.82416	1.57182e-11	1.54009e-09
Kitl	7.28454	-1.82794	2.70251e-08	1.31575e-06
Osbpl5	7.60423	-1.82862	2.91281e-07	1.12473e-05
Cd109	7.02116	-1.82875	9.63556e-07	3.24156e-05
Lrch2	8.18199	-1.83231	3.78714e-05	0.000795858
Flt4	7.33142	-1.83722	2.39318e-07	9.42662e-06
Plet1	6.25885	-1.83759	3.68998e-07	1.37733e-05
Lpar4	8.03111	-1.83856	7.69094e-06	0.000201623
Trp53i11	9.95166	-1.83872	7.91874e-07	2.7284e-05
Vcan	10.4127	-1.84005	3.64662e-06	0.000106856
Arsg	5.7819	-1.84607	0.000515731	0.00707874
Setbp1	8.39391	-1.84634	2.46917e-07	9.65316e-06
Bcl6	6.19446	-1.85047	3.8244e-08	1.80587e-06
Uprt	5.24223	-1.85088	0.000434802	0.00611885
Trabd2b	5.47039	-1.85305	0.000256779	0.00395824
Pcdhgc5	5.25471	-1.85319	0.000336933	0.00496438
Cacna1h	7.13002	-1.8532	0.00013183	0.00230658
Nbea	9.20328	-1.86461	4.01399e-09	2.38361e-07
Acta1	8.93075	-1.86524	8.25849e-16	1.55986e-13
Cap2	7.52906	-1.87298	2.20634e-07	8.75664e-06
Gas7	7.23809	-1.87309	8.05926e-12	8.83531e-10
Sorbs2	6.29279	-1.87538	0.000105694	0.00191778
Has2	7.72548	-1.8773	0.000592688	0.00794152
Angptl2	7.61746	-1.88013	1.91499e-06	6.06491e-05
Slc2a12	6.02715	-1.88302	8.77113e-06	0.000225788
Mbnl3	8.30847	-1.88755	1.70052e-11	1.63553e-09
Trim16	5.38456	-1.88758	0.000125339	0.00221145
Eya4	5.04245	-1.88859	0.000453774	0.00636298
Mmp14	9.07949	-1.88973	4.66496e-12	5.22375e-10
Fmnl1	6.14671	-1.89309	1.70216e-05	0.000397095
Hrc	6.32202	-1.894	0.000136805	0.00237244
Vav3	6.14931	-1.89556	0.000535757	0.00729085
Wbscr27	7.97632	-1.89787	2.68149e-06	8.16265e-05
Ptprn	7.09826	-1.90315	1.50796e-10	1.18796e-08
Ccdc68	5.58548	-1.90589	3.60179e-06	0.000105939
Faxc	8.17863	-1.91098	1.80478e-10	1.40764e-08
Smim3	6.89406	-1.91436	1.91446e-11	1.80801e-09
Dusp14	6.7073	-1.91992	6.71653e-10	4.6182e-08
Slit2	7.83933	-1.92216	6.61964e-09	3.70629e-07
Atxn1	7.64647	-1.92465	3.62349e-10	2.58207e-08
Gata2	6.32861	-1.92569	3.33233e-05	0.000718041
Abcg1	7.97859	-1.92573	5.07055e-11	4.34377e-09
Cd44	8.7408	-1.92584	1.82732e-10	1.41816e-08
Ltbp1	9.21828	-1.93227	3.10637e-12	3.55464e-10
Dpysl3	9.65289	-1.93253	7.03897e-11	5.86968e-09
Ikzf2	7.30129	-1.93953	5.71696e-09	3.25908e-07
Dlg4	8.65007	-1.93958	3.0368e-13	4.13981e-11
Sox4	9.82778	-1.94872	1.03347e-11	1.08011e-09
Coro2a	7.58745	-1.9493	2.77609e-08	1.34739e-06
9130008F23Rik	4.91809	-1.94954	0.00045641	0.00639423
Fignl2	8.68962	-1.95448	2.10505e-10	1.58658e-08
Rasef	7.23014	-1.963	0.000251021	0.00388859
Lrp1	11.2254	-1.96326	2.54413e-13	3.59319e-11
Fermt1	6.45279	-1.9709	7.08804e-05	0.00137015
Lgals3	8.23517	-1.97093	1.99137e-11	1.84726e-09
Cd302	5.89905	-1.97892	1.53837e-05	0.000362662
Enpp5	7.51526	-1.98141	6.61082e-10	4.56554e-08
S100a6	9.39535	-1.98738	1.08617e-08	5.77267e-07
Plekhn1	6.43754	-2.01822	3.40643e-09	2.05395e-07
Ppl	7.80735	-2.01948	2.91214e-12	3.35689e-10
Zfp608	9.50291	-2.02361	8.30283e-08	3.60564e-06
Wscd2	5.37588	-2.02442	7.34181e-05	0.00141397
Tlr5	4.38739	-2.03948	0.000303258	0.00454076
Elk3	7.55401	-2.04426	3.5065e-13	4.69841e-11
Rasgrp1	6.9261	-2.04863	6.9526e-05	0.00134563
Capg	8.97868	-2.05129	2.86439e-27	1.7962e-24
Prr5l	7.95594	-2.05941	3.07136e-11	2.72032e-09
Tubb4a	7.55094	-2.06001	1.23948e-05	0.000302838
Stat4	6.61939	-2.06075	0.000472894	0.00658982
Zfp334	9.08722	-2.06473	2.01335e-20	5.95534e-18
Erc2	7.22125	-2.08029	4.20462e-09	2.46876e-07
Kctd12b	6.79551	-2.0809	0.000118004	0.00209745
Bdnf	5.78657	-2.08276	2.62841e-05	0.000586777
Zfhx2	8.70483	-2.08579	5.04943e-07	1.8324e-05
Acta2	10.4496	-2.0863	7.67377e-05	0.00146709
Wnt3	6.00617	-2.09991	0.000174005	0.00286619
Mid1	5.33691	-2.10021	0.000502107	0.00691092
Fndc3c1	9.47116	-2.10312	7.96513e-06	0.000208115
Csf1r	5.40408	-2.10349	2.43947e-06	7.52826e-05
Cacng7	7.05035	-2.10641	9.26843e-05	0.00171038
Edn1	6.08771	-2.10923	0.000102146	0.00185987
Rnf128	8.99784	-2.11003	2.37733e-19	6.42576e-17
Rasl10a	4.51375	-2.11193	0.000235146	0.00367773
Fas	4.48404	-2.11466	0.000121525	0.00215512
Susd4	7.33413	-2.12142	1.3745e-09	8.97838e-08
Pdzrn3	7.58127	-2.12518	2.67571e-08	1.30676e-06
Bach2	7.57488	-2.12642	2.31591e-10	1.72888e-08
Rasgef1b	6.10298	-2.12783	8.17381e-09	4.46483e-07
Thbs2	5.61415	-2.1302	0.000155736	0.00264801
Sox15	7.30777	-2.13211	5.10125e-06	0.000141795
Itga7	5.83859	-2.1331	2.39234e-06	7.39737e-05
Ccdc8	6.91879	-2.1357	3.93917e-07	1.44963e-05
Clip3	8.62765	-2.13881	8.14876e-12	8.8714e-10
Dtna	7.5436	-2.13885	2.047e-06	6.45691e-05
Slit1	6.43449	-2.14146	3.81723e-05	0.000798969
Trpv2	6.44163	-2.14273	1.00417e-11	1.05654e-09
Heg1	7.18745	-2.14317	1.21151e-09	7.98017e-08
Sema3f	7.63347	-2.14561	2.02535e-11	1.86773e-09
Cav1	6.14301	-2.15813	0.000466112	0.00651269
Nuak1	9.45819	-2.16123	2.15112e-25	1.16287e-22
Mast4	8.92467	-2.16496	2.31015e-22	9.53058e-20
Adamts14	7.43072	-2.16661	7.45281e-05	0.00143008
Eppk1	8.47572	-2.16838	2.30291e-07	9.11686e-06
Synpo	6.10105	-2.1721	1.07989e-05	0.000270008
Pstpip1	6.03353	-2.17443	1.03449e-08	5.56195e-07
Mid2	5.53076	-2.17599	2.83047e-07	1.09835e-05
Tns1	8.62064	-2.18458	1.26084e-20	3.95324e-18
Dbn1	10.1729	-2.18574	3.24547e-22	1.3046e-19
Bmp4	7.93704	-2.19053	4.77051e-07	1.7352e-05
Extl1	6.18089	-2.20527	6.66521e-06	0.000178616
Man1c1	7.6103	-2.20634	3.90634e-15	6.71909e-13
Hmgn3	6.2625	-2.21264	1.29447e-06	4.21899e-05
Tbx20	6.9872	-2.21458	6.84937e-11	5.74211e-09
Mgat3	7.68318	-2.21698	1.22237e-08	6.43056e-07
Stx11	4.42573	-2.22342	0.000394511	0.00563273
Parm1	7.24183	-2.22501	1.32391e-12	1.60891e-10
Lamc2	8.9923	-2.22631	9.56979e-13	1.2002e-10
Irs1	9.09158	-2.23221	5.33766e-14	8.285e-12
Rbm24	6.35005	-2.23306	2.14432e-07	8.55165e-06
Col12a1	6.81446	-2.23425	8.72192e-05	0.00163557
Nbl1	6.47508	-2.23611	7.98554e-09	4.3926e-07
Aebp1	7.67263	-2.23824	2.04373e-12	2.39101e-10
Glrb	4.59477	-2.24144	0.000155622	0.00264801
Lat	5.09795	-2.24916	5.97946e-05	0.00118209
Npnt	7.16863	-2.25173	4.67633e-11	4.04474e-09
C430049B03Rik	5.68171	-2.25224	3.43131e-07	1.29139e-05
Tagln	11.174	-2.25228	3.13134e-11	2.75787e-09
Prtg	11.3802	-2.25288	2.44959e-21	8.53381e-19
Lin28b	9.91665	-2.2542	3.65747e-13	4.85916e-11
Cdh2	8.56962	-2.26015	1.30701e-11	1.32193e-09
Abcc3	3.88031	-2.26106	0.000548111	0.00743316
Lrrk2	7.36058	-2.26283	2.59434e-12	3.0127e-10
Samd12	4.73102	-2.26314	0.000127959	0.00225141
Lphn2	10.8721	-2.26579	1.38841e-15	2.54282e-13
Slc30a2	7.61353	-2.26652	3.94308e-15	6.71909e-13
Ecscr	5.50914	-2.26744	4.0948e-06	0.000118004
Ecm1	6.9832	-2.27056	1.63139e-12	1.95231e-10
Klf12	8.1828	-2.27643	1.37825e-08	7.13096e-07
Apobr	5.72562	-2.27857	1.21714e-06	3.99186e-05
Ptgs1	5.06941	-2.2798	1.14938e-05	0.000284298
D630003M21Rik	4.54712	-2.29074	0.000760197	0.00968911
Ptgs2	8.4824	-2.29428	2.75095e-07	1.07014e-05
Prkcdbp	4.00212	-2.29614	0.000378203	0.00545956
Ldlrad4	5.81531	-2.30751	7.81513e-05	0.00148687
Igfbp3	10.4946	-2.31933	2.63688e-05	0.000587192
Mrgpre	4.04258	-2.32051	0.000691431	0.00895832
Mmd	8.59518	-2.32242	1.50302e-20	4.5313e-18
Map3k8	5.58308	-2.32412	4.15285e-06	0.000119021
Loxl4	6.35703	-2.32672	3.7518e-06	0.000109529
Pla2r1	6.29539	-2.33071	3.86402e-07	1.43546e-05
Aspg	6.46927	-2.33602	9.8506e-06	0.000249883
Dmkn	4.43376	-2.36067	2.98078e-05	0.000654478
Jade2	8.97236	-2.36198	2.51059e-16	5.04597e-14
Acvrl1	4.63408	-2.3645	0.000259116	0.00398642
Col16a1	5.54214	-2.37027	6.26341e-06	0.000170539
2900026A02Rik	8.41941	-2.37133	2.28308e-11	2.06889e-09
Pdyn	4.19047	-2.37466	0.000534113	0.00728112
Thsd7a	9.0213	-2.38083	1.7352e-07	7.06565e-06
Cnn1	8.02903	-2.385	1.84108e-09	1.17328e-07
Efna5	8.93822	-2.39218	7.00067e-18	1.68845e-15
Sorbs1	9.30107	-2.39461	3.97974e-18	1.02279e-15
Sync	4.91754	-2.39575	3.88877e-06	0.00011248
Wnt9a	6.69365	-2.39722	1.98473e-11	1.84726e-09
Alcam	5.35046	-2.40254	1.14052e-07	4.76799e-06
Sbsn	6.57835	-2.41732	1.82961e-12	2.1566e-10
Bmp7	8.09445	-2.42103	1.72587e-06	5.51048e-05
Vdr	3.8648	-2.4217	0.000156027	0.0026501
Plau	6.45124	-2.42958	4.68903e-10	3.26711e-08
Tnnt3	4.04566	-2.43443	0.000668031	0.00872
Slc1a3	8.25627	-2.43499	4.28238e-12	4.82984e-10
Inhbb	7.11811	-2.43792	9.17838e-05	0.00169687
Ptrf	9.93328	-2.44758	2.22558e-20	6.46119e-18
Gramd4	8.94575	-2.44816	3.35346e-21	1.11856e-18
Lrrc15	5.73766	-2.45726	5.99006e-05	0.0011827
Lrrc32	5.6722	-2.46012	6.6257e-07	2.32374e-05
Gypc	4.14399	-2.47179	0.000384069	0.00551883
Add2	4.4107	-2.47605	0.000136052	0.002362
Sorcs2	6.85206	-2.48051	9.38981e-12	9.94622e-10
Serpinb9b	8.36613	-2.48111	5.6172e-22	2.09669e-19
Kif1a	10.9917	-2.48231	7.1298e-13	9.31449e-11
Emp3	6.0328	-2.48755	1.92714e-08	9.71442e-07
Ngf	4.6566	-2.49403	1.1847e-05	0.000291105
Hmgcll1	6.37966	-2.50384	1.12358e-07	4.72233e-06
Crb1	4.14298	-2.50528	0.000165355	0.00276249
Fam84a	5.91095	-2.50892	7.23912e-05	0.00139763
Gap43	7.14589	-2.51024	3.95139e-10	2.79036e-08
Tmcc3	8.22367	-2.51388	3.4903e-13	4.69841e-11
Sfn	8.22537	-2.52272	8.15239e-11	6.69137e-09
Slc9b2	5.33507	-2.5279	0.000149847	0.00256738
Cyp2j6	6.62503	-2.53099	1.72776e-09	1.11009e-07
Gbp9	5.59308	-2.53559	8.08355e-05	0.00153236
Marcks	10.9373	-2.53701	5.4064e-14	8.30943e-12
Mmp9	5.46056	-2.54176	2.2114e-06	6.90601e-05
Cntn2	7.74925	-2.54475	9.93967e-11	8.03218e-09
Gpr153	6.42947	-2.55021	6.88108e-07	2.40255e-05
Slc52a3	5.50958	-2.55193	1.14848e-06	3.79848e-05
Syt17	5.16298	-2.55204	5.07319e-06	0.000141265
Slc15a1	6.23023	-2.55283	0.000382916	0.00550732
Pcdh17	4.47213	-2.56143	8.48375e-05	0.00160048
Ociad2	5.87198	-2.56384	4.62749e-09	2.70691e-07
Ctnnd2	6.91662	-2.56423	1.18379e-07	4.90959e-06
Mmp2	9.17101	-2.56522	2.57124e-16	5.10245e-14
Nhs	7.3418	-2.56685	7.22421e-13	9.35983e-11
Coro6	3.95351	-2.57461	0.000165121	0.00276249
Tnfrsf23	5.32372	-2.58624	2.08062e-07	8.34217e-06
Plxdc2	8.20644	-2.59895	1.35583e-11	1.36252e-09
Tpm2	9.59291	-2.59993	3.44366e-38	4.90785e-35
Pcdh7	7.87466	-2.60562	4.20274e-06	0.00011977
Afap1l2	6.45131	-2.62744	6.70789e-11	5.65374e-09
Serpinb9	7.00955	-2.63154	1.22787e-11	1.25813e-09
Arhgef10l	8.25564	-2.63373	2.47145e-13	3.52226e-11
Nrk	9.84391	-2.63997	1.67041e-28	1.19032e-25
Cd40	6.35485	-2.64183	1.77183e-07	7.19609e-06
Bdh2	6.11333	-2.64944	1.35991e-05	0.000327486
Cav2	4.58231	-2.65873	6.49128e-06	0.000175684
Tnc	7.4072	-2.66971	8.69146e-08	3.75361e-06
Cntn1	4.33692	-2.67844	0.000254858	0.00393248
Col7a1	7.24274	-2.68428	8.92899e-13	1.12887e-10
Anxa1	9.20125	-2.68985	1.09003e-12	1.33875e-10
Cdcp1	7.79141	-2.72228	5.27551e-17	1.11762e-14
Tmem117	3.5285	-2.72617	0.000580229	0.00779456
Klhdc8a	4.6982	-2.73651	3.39872e-05	0.000726898
Edil3	3.9179	-2.7382	0.000566027	0.00764308
Slc1a2	4.66228	-2.73846	0.000232305	0.00364184
Rbp1	7.84214	-2.73989	2.33963e-15	4.168e-13
Fbn2	7.97724	-2.74255	4.43721e-08	2.05805e-06
Prrg3	8.47696	-2.74545	9.29862e-18	2.20871e-15
Mgst1	5.57306	-2.74793	0.000294885	0.00444985
Pdgfc	7.35055	-2.75131	7.10114e-12	7.83976e-10
Col1a1	9.63865	-2.75223	0.000126466	0.00222765
Grb10	11.9824	-2.75852	7.17655e-06	0.000190367
Irs3	3.53733	-2.76179	0.000231868	0.00363863
Atp2c2	4.34481	-2.76705	8.53347e-05	0.00160792
Axl	8.69246	-2.76832	4.67879e-15	7.80313e-13
Nos2	3.78981	-2.77341	0.000336417	0.00496144
Slc19a3	5.09657	-2.7779	1.07357e-05	0.000269285
Lonrf2	4.20361	-2.79824	0.000131739	0.00230658
Olr1	3.57772	-2.79938	0.000747398	0.00955706
Pde10a	6.02569	-2.80207	2.86835e-08	1.3836e-06
Sema3e	8.97749	-2.80339	1.41468e-11	1.40367e-09
Jph2	6.15245	-2.81015	4.65019e-11	4.04474e-09
Esx1	5.9891	-2.8351	3.80155e-11	3.32944e-09
Zfp521	7.69872	-2.84071	2.64798e-06	8.09208e-05
Pax3	4.38926	-2.86929	7.49407e-05	0.00143624
Perp	9.2179	-2.88563	8.59364e-40	1.49692e-36
Aif1l	8.47852	-2.88779	1.37287e-20	4.22009e-18
Rasl10b	5.66733	-2.89646	2.36034e-07	9.32065e-06
Igfbp6	5.32239	-2.9023	8.6261e-09	4.69553e-07
Serpinb9e	4.34649	-2.90356	7.26002e-06	0.000192256
Crispld2	5.50579	-2.90876	4.12161e-07	1.50969e-05
Serpinb8	4.02659	-2.91771	4.73817e-05	0.000968452
Dlx3	5.40136	-2.92276	3.3403e-08	1.59652e-06
Sox11	11.0259	-2.93251	6.10924e-18	1.49648e-15
Vgll3	7.53301	-2.93643	5.53318e-21	1.77028e-18
Sema3d	3.95283	-2.94353	0.00021704	0.00344386
Itm2a	8.33561	-2.95132	5.45028e-32	4.74689e-29
3830417A13Rik	6.95352	-2.95285	9.19625e-23	4.11913e-20
Postn	5.69598	-2.96141	2.89876e-05	0.000638256
Klk8	8.00695	-2.96424	7.53238e-15	1.23005e-12
Ccdc149	4.23258	-2.97599	0.000181318	0.00296405
Dysf	9.22763	-2.99154	2.41649e-33	2.52556e-30
Ifi202b	5.77784	-2.99246	9.04526e-05	0.00168012
Igf2r	11.9224	-2.99771	2.67446e-21	9.11469e-19
C2	6.5283	-3.03164	1.35858e-12	1.63835e-10
Igfbp5	10.13	-3.04114	4.59204e-25	2.32224e-22
Rhox9	7.07351	-3.05062	1.39492e-15	2.54282e-13
Nnat	9.34602	-3.05836	2.24702e-35	2.51618e-32
Mfap2	5.86464	-3.07037	1.13807e-06	3.77201e-05
Tacstd2	6.02469	-3.07971	5.51981e-11	4.70294e-09
Gpr50	4.52989	-3.10701	1.15889e-05	0.00028611
Emp1	8.77269	-3.12363	1.9762e-16	4.02349e-14
Met	8.22493	-3.12739	1.52207e-24	7.23075e-22
Col8a1	6.3608	-3.14081	9.00747e-07	3.04989e-05
Fn1	13.8053	-3.14531	3.72023e-21	1.21504e-18
Lsp1	5.7186	-3.18587	2.04199e-11	1.87206e-09
Galnt14	3.79971	-3.18628	0.000258499	0.00398083
Megf10	5.03282	-3.2325	5.14868e-05	0.00104284
Gm648	3.16059	-3.27268	0.000367458	0.00531915
Arap3	8.40014	-3.29464	1.3744e-22	5.98513e-20
Slc5a7	5.01431	-3.30212	1.54809e-05	0.000364404
Srgap3	8.4873	-3.31222	1.16215e-21	4.23699e-19
Egfr	8.26244	-3.31403	9.83173e-28	6.70139e-25
Exoc3l4	5.83549	-3.32858	7.16335e-16	1.36951e-13
Prss23	8.65755	-3.34125	5.72232e-29	4.27185e-26
Cdx1	4.46058	-3.34235	0.000270589	0.0041426
Myo18b	4.9971	-3.35455	0.000295935	0.00446094
Bmp8b	6.55748	-3.3729	1.22521e-17	2.8668e-15
Tuba8	5.87086	-3.38331	7.24614e-15	1.19576e-12
Adamts4	5.96795	-3.41625	8.83212e-11	7.17415e-09
Slc6a1	4.13349	-3.41957	0.000537758	0.00731174
Itgb3	7.37984	-3.44212	4.20782e-26	2.35593e-23
Sytl2	5.32725	-3.44379	5.4573e-09	3.13385e-07
Scn5a	5.54689	-3.46684	2.08073e-10	1.57583e-08
Col4a5	6.79504	-3.48003	8.39133e-12	9.01034e-10
Cldn1	3.92906	-3.49058	2.31364e-05	0.000523389
Wisp1	7.29851	-3.49877	6.07879e-17	1.27063e-14
Ptges	7.18274	-3.53384	1.0421e-35	1.2567e-32
Adam12	3.82727	-3.53808	2.85392e-06	8.60402e-05
Twist2	2.74729	-3.57448	0.000402334	0.00572879
Serpine1	10.9598	-3.58768	1.72396e-39	2.70265e-36
Klhl30	4.92347	-3.63567	2.24297e-09	1.39536e-07
Tgfb2	8.17988	-3.64619	6.88709e-20	1.92802e-17
Gsap	7.04994	-3.64875	2.74773e-11	2.44751e-09
Tmprss13	4.67845	-3.66743	1.34023e-05	0.00032374
Fxyd6	10.5288	-3.70847	2.30221e-84	1.20306e-80
Krt7	8.89567	-3.73007	2.61244e-82	1.02388e-78
Htr1d	4.75364	-3.73103	1.57055e-09	1.01742e-07
Myl4	6.55531	-3.73372	1.28359e-19	3.53033e-17
Mal	5.89862	-3.77526	2.79107e-15	4.86174e-13
Tgm2	9.21745	-3.78563	7.39019e-50	1.65509e-46
Arhgef6	6.2045	-3.79963	1.28492e-17	2.9623e-15
Tmem119	4.71934	-3.91106	6.33516e-06	0.000172125
Krt20	3.87345	-3.92038	3.15654e-06	9.40781e-05
Zfp36l3	5.74034	-3.96741	1.89227e-14	2.96652e-12
Cdkn1c	8.99717	-3.98381	6.59206e-59	2.06687e-55
Hand1	8.522	-3.98563	1.88653e-56	4.92919e-53
Col4a6	5.31353	-3.99125	5.24631e-05	0.00105988
Macc1	4.31138	-4.01066	8.00638e-06	0.000208845
Epn3	5.9664	-4.02194	1.7857e-14	2.82772e-12
Endou	2.45159	-4.07675	0.000173795	0.00286619
Gjb2	5.48773	-4.12753	2.7242e-11	2.44042e-09
Pdgfb	7.68315	-4.19622	7.5739e-32	6.24927e-29
Igf2os	7.04711	-4.26423	9.35406e-32	7.33218e-29
Sema3c	8.45491	-4.31368	3.06954e-32	2.83066e-29
Wnt7a	4.94225	-4.38183	1.8833e-09	1.19532e-07
Vgf	7.41625	-4.39561	1.28998e-27	8.42628e-25
Pcdh18	7.01708	-4.67482	4.00981e-16	7.76071e-14
Tgfbi	7.01923	-5.16597	5.21207e-25	2.55343e-22
Dnmt1	11.9525	-5.72789	3.98317e-111	3.12221e-107
Igf2	12.7676	-6.44122	0	0
