# Supplementary material for: Dominant role of DNA methylation over H3K9me3 for IAP silencing in endoderm
Source: Nat Commun. 2022 Sep 19;13:5447. doi: 10.1038/s41467-022-32978-7 (PMC9485127; doi:10.1038/s41467-022-32978-7)
Supplement: Supplementary file 12 — Supplementary Data 9 [file 41467_2022_32978_MOESM12_ESM.xlsx]

## Sheet: DE cells
gene_id	logbaseMean	log2FoldChange	pvalue (Wald test)	padj (Benjamini-Hochberg)
Tex13	6.42394	6.62672	4.48029e-09	4.30801e-07
1700018B24Rik	5.49297	6.36919	7.88503e-10	8.97087e-08
Slc25a31	6.88273	6.25463	6.51304e-09	5.95523e-07
AU022751	6.74208	6.03536	5.65708e-15	1.50559e-12
Rhox13	6.47693	5.97586	2.54448e-08	1.96492e-06
Tktl2	6.97248	5.53905	1.89667e-09	2.01914e-07
Asz1	5.54431	5.41222	9.53105e-07	4.73605e-05
Vmn1r14	3.69959	5.4115	9.53311e-07	4.73605e-05
Serpina3m	6.80426	5.39792	7.44668e-13	1.46033e-10
Pdha2	5.25986	5.29941	4.53589e-08	3.28169e-06
Cox7b2	5.90741	5.22598	8.56195e-07	4.32567e-05
4930550L24Rik	5.45964	5.21325	2.59713e-06	0.000110593
Gm595	3.87127	5.12185	1.9999e-05	0.000631492
3830403N18Rik	6.83853	5.0049	3.25664e-21	2.42685e-18
Cyp4a12b	4.20427	4.98177	6.55218e-07	3.36737e-05
Col6a5	5.98162	4.92655	4.94796e-08	3.54271e-06
Zfy1	6.49807	4.82105	2.30528e-12	4.1395e-10
Nlrp14	6.0783	4.80442	3.36356e-06	0.000138101
Taf7l	6.39035	4.80142	2.26336e-06	9.98022e-05
Xlr3c	5.62803	4.76614	7.69978e-06	0.000281819
Gm773	3.79521	4.74544	5.13897e-06	0.000200501
Ldoc1	5.04869	4.66262	1.86675e-11	2.92864e-09
Gtsf1	5.48833	4.59256	7.99587e-06	0.000289952
Sycp2	5.81372	4.54647	1.98965e-12	3.61631e-10
Fkbp6	6.97507	4.50318	2.40546e-10	3.0906e-08
Uba1y	7.52245	4.50108	3.50275e-16	1.02363e-13
Nxf3	7.33423	4.493	1.74546e-22	1.62045e-19
Xlr3a	7.26169	4.40832	3.75399e-28	6.99369e-25
Xlr4b	4.75873	4.32228	2.90254e-06	0.000121175
Pet2	4.91366	4.30762	5.79735e-06	0.00022269
D1Pas1	8.08875	4.28756	6.83815e-13	1.35888e-10
Xlr	5.37642	4.28147	1.04398e-12	1.96956e-10
Mov10l1	7.5415	4.2732	1.22088e-18	5.19887e-16
D130009I18Rik	3.53917	4.18326	6.77145e-05	0.00173108
Gm5635	3.15315	4.15093	2.08454e-05	0.000653017
Nlrp4c	5.84573	4.13801	7.54672e-08	5.18324e-06
Dpep3	4.84896	4.07579	5.91051e-06	0.000225873
Bin2	7.65785	4.02647	8.71244e-18	3.24626e-15
Clca3	3.63811	4.01193	1.96114e-05	0.000620569
Trpm2	6.4592	3.92283	5.74162e-20	3.56554e-17
Wnt8b	4.43324	3.85831	2.31306e-08	1.82401e-06
Tuba3a	7.3126	3.79841	3.79288e-09	3.74365e-07
Serpina3k	2.85078	3.78339	0.000156932	0.00342021
Ptpn20	3.35948	3.77533	4.91507e-05	0.00133189
Tex19.1	9.71955	3.76133	3.19552e-19	1.58753e-16
Xlr4a	5.5976	3.7471	5.05873e-08	3.55639e-06
AI662270	6.5775	3.71196	3.76676e-11	5.55839e-09
Sohlh2	8.08224	3.70412	3.26604e-07	1.80956e-05
Serpinb1c	4.6734	3.68916	0.000505887	0.00866637
Stk31	7.46567	3.60834	5.96638e-07	3.09836e-05
1700048O20Rik	5.40981	3.59956	4.67825e-10	5.57797e-08
Tex11	6.81288	3.54672	1.03705e-07	6.8694e-06
Xlr4c	3.92521	3.54075	0.000114758	0.00266826
Zfp951	7.85079	3.53952	5.10924e-20	3.31079e-17
Rfx4	3.7173	3.52944	9.39079e-05	0.00226107
Cyp2b23	6.37604	3.52338	1.65718e-06	7.64661e-05
H2bfm	3.12572	3.51212	0.00014495	0.00321477
Sectm1a	4.9864	3.50481	0.000114509	0.00266826
Zic1	3.68815	3.48066	6.42153e-05	0.00167027
Gdpd3	6.09297	3.47424	5.41237e-18	2.06836e-15
Gstp2	5.77736	3.461	4.54705e-07	2.41172e-05
1600014K23Rik	3.49709	3.45782	0.000158135	0.00343563
Hormad2	6.80436	3.44059	6.16802e-11	8.75506e-09
Sec16b	4.28945	3.43665	0.000152501	0.00334739
Tex12	3.86004	3.43496	6.28305e-05	0.00164285
Frk	6.44149	3.42265	1.17988e-14	2.93083e-12
Wnt1	4.59707	3.41408	2.24968e-07	1.33052e-05
Cyp2c55	5.04025	3.39561	6.19315e-05	0.00162505
Ddx4	7.99407	3.39346	2.0405e-19	1.08613e-16
Ackr4	5.45437	3.3508	2.73322e-13	5.65777e-11
Tktl1	4.34484	3.32412	1.13923e-05	0.000388536
C920009B18Rik	3.25165	3.32361	0.000548961	0.00924488
Prame	3.79245	3.19094	0.000208381	0.00426909
Dazl	8.04119	3.17217	2.48841e-05	0.000755342
4933427D06Rik	6.06675	3.16308	3.94692e-05	0.0011133
Noto	3.58497	3.1157	0.000269562	0.00528625
Gpat2	8.35319	3.10278	4.45405e-28	7.3759e-25
Ccdc172	4.60867	3.03226	0.000119358	0.00274948
Tuba3b	4.53281	3.02941	0.000412509	0.00739836
Ido2	4.66429	3.02937	5.37895e-05	0.00144447
Pirt	4.27705	3.02138	4.61001e-05	0.00126767
Gm14139	7.23115	2.99107	4.4481e-10	5.34633e-08
En2	5.60424	2.95903	7.05473e-05	0.00179121
Nlrp5-ps	5.53069	2.95518	3.87945e-05	0.00109967
G730013B05Rik	4.94041	2.9003	4.23132e-05	0.00118096
Kank4os	5.95353	2.8787	2.47516e-07	1.42432e-05
Nupr1	6.80127	2.85277	2.18704e-07	1.30906e-05
Kcns2	3.66118	2.79877	0.000514055	0.0087861
Prrx1	5.16698	2.79038	6.61834e-05	0.00170069
Fmr1nb	9.35108	2.7801	7.56722e-46	2.81955e-42
Serpinb9	7.00955	2.77861	1.57327e-13	3.39826e-11
Fetub	6.36687	2.75935	2.23269e-07	1.32574e-05
Kcnu1	4.7869	2.73162	2.18403e-05	0.000675429
Prr19	5.14131	2.72431	1.65888e-05	0.000538647
Mrc1	5.00833	2.72316	6.09742e-05	0.00160558
Aim2	8.31125	2.723	1.56912e-07	9.99406e-06
Slc1a1	5.94872	2.72188	1.78507e-06	8.18607e-05
Serpinb9b	8.36613	2.6585	1.58505e-16	4.92157e-14
Tspan8	4.75134	2.64816	0.00033477	0.00627242
Ildr2	5.72511	2.63672	1.23318e-07	8.06112e-06
Nefm	8.70462	2.5985	5.49371e-05	0.00147263
Ctcfl	4.76198	2.5879	0.000602975	0.00977288
Otx1	5.38215	2.58387	8.07315e-09	7.16204e-07
Tex15	8.51969	2.56345	9.26582e-15	2.42277e-12
Gm13152	7.91424	2.54807	2.8637e-07	1.61669e-05
Rrad	5.51553	2.53801	1.34752e-05	0.000451313
Psors1c2	5.32371	2.5355	0.000287037	0.00557646
H2-Bl	6.06145	2.50761	1.33505e-05	0.000449154
2410076I21Rik	6.92303	2.50685	1.43685e-06	6.71309e-05
Mael	6.53841	2.49267	0.000124941	0.00285601
Aplnr	6.75965	2.49195	1.00805e-07	6.72564e-06
Cdh15	4.95052	2.45113	0.000205805	0.00423078
Cyp2j13	5.15402	2.44932	1.69548e-05	0.000549335
Krt17	6.3417	2.44577	4.48465e-06	0.000179193
Gpr37	5.35189	2.4316	4.93597e-07	2.59034e-05
H2-T10	4.90284	2.41988	6.08808e-06	0.000231471
Trf	5.93782	2.40451	0.000134919	0.00301474
Gm4975	7.16961	2.40366	7.62124e-06	0.000279771
Glipr1	8.33295	2.39704	0.000148645	0.00327722
Kcnq2	4.85619	2.39667	0.00032213	0.00609307
Ttc18	7.16957	2.39255	1.63777e-12	3.0135e-10
Slc17a7	6.10126	2.38022	2.67413e-07	1.52702e-05
Pmaip1	9.20358	2.36156	4.88215e-09	4.63462e-07
Piwil2	8.34985	2.34978	2.52622e-06	0.000107882
Zfp936	8.64285	2.34738	3.08674e-05	0.000902054
Pramef12	9.16172	2.32326	4.34786e-18	1.70528e-15
Rhox5	11.6737	2.30356	7.3359e-26	7.80959e-23
Fam19a4	5.52605	2.28284	1.01083e-07	6.72564e-06
Rnf17	9.8635	2.26768	5.01457e-09	4.70045e-07
Syce1	7.11429	2.26525	4.62116e-05	0.00126839
Arhgdib	7.23085	2.24838	1.29458e-08	1.08439e-06
D630023F18Rik	6.40255	2.23969	0.000281735	0.00550326
Macc1	4.31138	2.22245	0.000240034	0.00480196
Erdr1	8.6282	2.21904	6.34567e-24	6.30506e-21
Sh3tc2	8.91656	2.21187	0.000188727	0.00393396
Emilin2	5.46144	2.20677	3.72054e-06	0.00015192
3830417A13Rik	6.95352	2.19915	5.34703e-12	8.95417e-10
Gareml	5.59026	2.17279	0.00010889	0.00255574
Naa11	7.21864	2.14446	6.18122e-05	0.00162478
Nckap1l	8.43452	2.14269	3.52208e-19	1.69332e-16
Chac1	8.05291	2.09953	2.49861e-06	0.000107009
Pnma5	9.20009	2.09438	1.91974e-06	8.74979e-05
Rinl	8.19406	2.09188	5.49324e-12	9.0968e-10
Wdfy4	4.57948	2.0716	0.000424304	0.00758252
M1ap	6.97979	2.05631	0.000149622	0.00329389
Serpinb6b	5.92424	2.05219	1.73369e-07	1.08113e-05
Gm14124	7.87366	2.04282	2.51985e-08	1.95603e-06
Zfp503	4.97954	2.03823	2.57334e-05	0.00077481
H19	13.0846	2.01241	1.51149e-18	6.25756e-16
Ulbp1	6.27221	2.00936	1.6623e-07	1.04535e-05
Tfpi	10.9133	1.98548	2.32463e-13	4.94947e-11
Arhgap30	8.12471	1.98378	4.06752e-05	0.00114166
Fam181b	5.57544	1.97794	5.17798e-06	0.000201495
Scml2	7.49804	1.9748	8.96697e-06	0.000318199
Slc9b1	7.85966	1.96838	2.98374e-07	1.6781e-05
Crlf1	5.93001	1.93974	0.000156753	0.00342021
Fam178b	7.17753	1.91224	0.000166681	0.00357956
Pla2g5	6.38092	1.9037	0.000172514	0.00365739
Gm2381	7.90275	1.87863	0.000229031	0.0046128
C330013F16Rik	6.4936	1.87613	1.58284e-07	1.00296e-05
Psd4	7.61631	1.87474	1.8171e-07	1.11909e-05
D630045M09Rik	8.91298	1.86346	1.26877e-07	8.25751e-06
Plagl1	8.22678	1.86236	1.93461e-05	0.000613479
Plau	6.45124	1.86109	1.75646e-05	0.000564187
Brsk2	5.95507	1.85957	2.33316e-05	0.000711114
Ada	7.48873	1.85643	3.50346e-07	1.91266e-05
Scube2	8.48312	1.83323	1.58928e-10	2.07778e-08
Slc5a5	8.31615	1.82324	1.21055e-09	1.33645e-07
Camkk1	7.10798	1.81969	1.93019e-09	2.03757e-07
Fam198b	9.14158	1.75893	3.37039e-09	3.41716e-07
Fam131b	5.8653	1.75658	6.00287e-06	0.000228815
Scube1	6.41716	1.75472	1.77671e-05	0.000569463
Shank1	5.81757	1.74631	0.000144401	0.00321217
2510009E07Rik	5.40456	1.73963	0.000294708	0.00568218
Slc30a3	5.80357	1.73541	6.38439e-06	0.000240893
Pnpt1	11.3157	1.73021	1.00166e-17	3.64117e-15
Got1l1	8.34457	1.72895	1.5572e-10	2.05385e-08
Gm3604	7.30514	1.72593	1.35633e-08	1.1107e-06
Peg12	7.63143	1.72024	1.19362e-06	5.70185e-05
Zfp345	7.25265	1.71271	2.47513e-07	1.42432e-05
Gpt2	10.7168	1.69787	1.1532e-36	2.86455e-33
Nutf2	8.16368	1.69666	1.04606e-17	3.71202e-15
Asxl3	6.60344	1.68312	9.50273e-08	6.37967e-06
Samd3	6.2874	1.68275	7.25616e-05	0.00182679
Pdgfra	12.1171	1.67584	4.40614e-09	4.28542e-07
Trim54	5.73612	1.63695	0.000203424	0.00419341
Tnfaip2	6.23127	1.62838	5.5243e-06	0.000213855
Fst	11.0162	1.61947	4.49068e-07	2.39033e-05
Ankrd1	8.76015	1.61079	7.27575e-10	8.40603e-08
Igsf23	6.05227	1.60278	0.000106158	0.00250567
Atf5	9.01367	1.59941	3.11853e-11	4.74271e-09
Gm13154	9.26028	1.58015	0.000531268	0.00902853
Slc7a5	12.0895	1.57432	3.76754e-12	6.52924e-10
Tsix	6.09197	1.55222	0.000544329	0.00918763
Tmem8	8.2764	1.54843	3.34019e-07	1.83023e-05
Ssbp4	9.34372	1.53883	2.35649e-14	5.75755e-12
Rhox6	7.99542	1.53744	4.44255e-06	0.000177989
Acpp	6.1451	1.51941	0.000168647	0.00361225
Taf9b	6.96181	1.51384	6.71835e-06	0.000251584
Nefl	9.49273	1.50356	0.000472772	0.00820278
Herpud1	9.99441	1.50301	8.06086e-19	3.64058e-16
Gm14403	6.76883	1.49768	4.7518e-05	0.00129471
Mirg	8.31144	1.49038	5.85347e-10	6.8693e-08
Rtl1	8.27924	1.47404	2.87139e-14	6.79288e-12
Actr3b	7.2467	1.44252	4.23927e-05	0.00118097
Pgbd5	6.35345	1.43485	7.30802e-05	0.00183057
Crlf2	7.10448	1.41633	2.975e-05	0.000876273
Fut9	9.05679	1.4133	2.00908e-05	0.000631715
Dnd1	7.20175	1.40067	9.70862e-05	0.00232259
Emp1	8.77269	1.38203	0.0006183	0.00995155
Chrm4	6.05176	1.37896	8.99666e-05	0.00218738
Esrp2	8.07848	1.37435	2.17881e-05	0.000675429
Tmem59l	6.29432	1.37227	0.000104005	0.0024683
Nkd1	6.91359	1.37199	0.000144759	0.00321477
Fam129a	8.90026	1.35432	3.09998e-06	0.000128697
Fam49a	7.80426	1.3536	8.03107e-05	0.00198081
Reln	5.88778	1.35331	7.90486e-05	0.0019538
Tmem200a	7.26969	1.33394	2.05498e-08	1.63783e-06
Pdgfrl	6.85818	1.32762	0.000357527	0.00661115
Tmod2	8.35834	1.32367	7.26211e-08	5.01086e-06
Aars	13.2709	1.32267	2.97695e-27	4.41911e-24
Palm3	9.54907	1.30263	2.47114e-06	0.000106505
Gsr	11.3151	1.29756	1.14515e-16	3.7103e-14
Epha1	9.04789	1.2931	3.55167e-09	3.55262e-07
Slc7a1	11.9094	1.29283	1.95029e-06	8.86193e-05
Plaur	10.0435	1.29078	0.000160265	0.00346574
Jdp2	7.7534	1.28712	0.00022478	0.00455798
Mthfd2	11.1084	1.27851	3.96062e-15	1.09313e-12
Smoc1	9.07459	1.27225	2.75753e-11	4.28106e-09
Psd3	7.24634	1.25656	3.59523e-08	2.63957e-06
Inpp5d	10.4076	1.25303	2.28228e-06	0.000100339
Ppp4r4	7.90042	1.2487	6.63403e-05	0.00170178
Ptges	7.18274	1.23641	2.49352e-06	0.000107009
Atf3	9.04526	1.23447	2.51312e-05	0.000761291
Elf4	9.37627	1.234	2.74223e-05	0.000817405
Mboat1	6.85331	1.23392	4.5276e-06	0.000180411
Tnik	6.52807	1.22302	0.0004375	0.00776396
Ubxn8	8.98993	1.21326	2.91076e-10	3.61516e-08
Mest	11.479	1.20559	1.20549e-06	5.74012e-05
Impdh1	10.7718	1.20459	1.73887e-09	1.86447e-07
Cryl1	6.84975	1.19104	0.000270671	0.00530103
Psmb10	8.75016	1.18956	0.000173912	0.00368179
Ppp2r2c	8.74511	1.17693	1.33461e-11	2.11606e-09
Acta1	8.93075	1.15873	2.04594e-07	1.23954e-05
Ccnb1ip1	8.15453	1.14365	1.06611e-05	0.000367808
Eif4ebp1	11.4124	1.12136	5.06991e-15	1.37385e-12
Hsd17b11	9.43663	1.11265	3.45721e-08	2.5508e-06
Wwp2	10.58	1.11046	7.00017e-11	9.84251e-09
Folr1	9.7146	1.08826	1.79092e-05	0.000572785
Atf4	11.6729	1.08651	9.90456e-27	1.23015e-23
Palld	10.4316	1.08573	4.37363e-11	6.39065e-09
Psat1	12.5482	1.07296	5.15564e-13	1.03837e-10
L1td1	12.6243	1.06972	5.92483e-05	0.00156845
Ddc	7.19031	1.06961	9.18008e-05	0.0022211
Heatr3	11.0413	1.06414	2.70476e-09	2.78012e-07
Il17ra	8.01968	1.05807	0.000612008	0.0098823
Ddx39	12.191	1.05692	1.69755e-16	5.16331e-14
Mtss1l	9.08884	1.05322	1.0241e-05	0.00035745
Nup93	11.8808	1.04391	1.11447e-13	2.44265e-11
2310036O22Rik	10.3711	1.03825	2.14082e-06	9.58159e-05
Lhpp	8.06738	1.0305	2.52341e-05	0.000762858
Grtp1	8.53495	1.02752	1.26379e-05	0.000427108
Isyna1	11.0679	0.99349	2.00469e-05	0.000631669
Snapc2	8.61669	0.986962	3.00986e-08	2.31232e-06
Shmt2	11.383	0.976297	4.00063e-06	0.000162467
Fkbp11	9.17746	0.975751	9.87929e-09	8.61058e-07
Ppp2cb	10.9918	0.971712	3.8971e-16	1.11697e-13
Rassf2	7.67555	0.965015	4.58965e-05	0.0012644
Rasa3	8.7861	0.958998	1.41036e-07	9.06036e-06
Nes	10.462	0.948869	0.000195265	0.00405043
Slc1a4	9.94354	0.94266	6.68287e-05	0.00171137
Lsm1	9.04368	0.940791	1.11689e-08	9.56678e-07
Tars	12.2977	0.938138	1.1329e-19	6.75388e-17
Cirh1a	11.5289	0.936487	1.01421e-08	8.78821e-07
Amfr	11.1086	0.935833	2.20172e-07	1.31257e-05
Acot7	9.40983	0.933386	4.05708e-06	0.000164312
Cyr61	12.6631	0.933212	2.50375e-08	1.95371e-06
Phka1	8.67239	0.919566	9.62954e-05	0.00230737
E2f4	11.3324	0.917866	2.30136e-07	1.34508e-05
Nr2f6	8.70751	0.915386	1.53274e-05	0.000503171
Fhod1	9.34646	0.915331	0.00061302	0.00988793
Cars	11.29	0.913708	9.10159e-08	6.13801e-06
Slc25a15	9.88023	0.909223	4.96797e-08	3.54271e-06
Psmd7	11.85	0.909115	3.21865e-12	5.68508e-10
2810428I15Rik	9.39984	0.90612	8.3193e-05	0.00203264
Aldh18a1	10.9045	0.906095	1.23313e-10	1.65573e-08
Rai14	11.709	0.901443	2.50217e-08	1.95371e-06
Ethe1	7.63998	0.900862	0.00023414	0.00469667
Arntl	8.8026	0.897426	7.2243e-06	0.000267174
Eri1	10.9031	0.897018	6.85101e-12	1.10986e-09
Ccdc124	10.5262	0.894925	7.83846e-05	0.00194383
Pik3r2	9.85607	0.890829	0.000620311	0.00996241
Lmo4	8.92017	0.890347	8.45306e-06	0.000303837
Ndn	8.33471	0.886129	0.000444421	0.00783944
Armc6	8.98337	0.884296	2.8586e-07	1.61669e-05
Urb2	11.6357	0.884096	3.90564e-12	6.69076e-10
Snx25	9.29353	0.879763	0.000245738	0.00490292
Haus8	9.26301	0.877664	1.77085e-07	1.09833e-05
Rab8a	10.7659	0.875331	2.54069e-13	5.3333e-11
Slit2	7.83933	0.864881	3.98121e-05	0.00111955
Rfwd3	10.9031	0.864224	4.58791e-09	4.38322e-07
Tacc1	10.5688	0.85892	1.30752e-09	1.43289e-07
Slc3a2	12.0825	0.849008	3.7405e-09	3.71656e-07
Nars	12.7799	0.847605	3.48255e-11	5.24282e-09
Ciapin1	11.2556	0.846261	2.8229e-07	1.60582e-05
Kifc3	8.8654	0.84506	0.000128711	0.00291458
Tada1	7.95202	0.843639	0.000287728	0.00557646
Znhit6	9.50616	0.84058	5.08988e-08	3.56148e-06
Zfp386	8.38354	0.837618	6.31385e-05	0.00164513
Orc6	10.9624	0.835175	8.22558e-09	7.25408e-07
Gng10	8.89359	0.834453	4.1011e-05	0.00114893
2410004B18Rik	8.44862	0.832432	1.05524e-05	0.000364901
Acd	9.21241	0.829879	1.02816e-09	1.15216e-07
Wdr83os	8.06938	0.829491	6.03137e-05	0.001591
Ash2l	12.2827	0.827429	2.31131e-05	0.000707345
Erich1	8.54062	0.826234	2.77961e-06	0.000117026
Nip7	10.9217	0.824133	3.54855e-09	3.55262e-07
Ccne1	11.0833	0.819497	1.3543e-05	0.000452567
Rexo2	9.45051	0.817148	3.27836e-06	0.000135348
Lsm4	10.8404	0.816006	3.02574e-06	0.000125965
Zc3h18	11.4058	0.813642	8.76687e-06	0.000311841
Gipc1	10.5094	0.808652	3.95152e-05	0.0011133
Prmt7	11.3069	0.80575	3.14408e-08	2.39078e-06
Wrn	9.46647	0.804836	4.71553e-05	0.00128718
Bop1	10.8963	0.799646	1.73751e-08	1.39977e-06
Nxf7	11.0599	0.796862	0.000184551	0.00385772
Dnajb1	10.9396	0.795124	8.46032e-06	0.000303837
Kars	12.9025	0.793689	1.02083e-12	1.95057e-10
Slc38a7	9.90149	0.789777	2.04488e-06	9.26349e-05
Nfyc	8.58093	0.786321	5.02914e-06	0.000196731
Slc35e1	11.2068	0.785379	0.000478782	0.00828777
Slc20a2	10.6465	0.782654	3.69641e-07	2.00332e-05
Lsm6	9.73534	0.782224	2.61668e-07	1.49996e-05
Zfp110	10.2948	0.779916	4.07219e-08	2.96058e-06
Prkaca	11.0314	0.775933	6.10811e-07	3.16095e-05
Mocs2	8.32486	0.772253	0.000106299	0.00250567
Bcl10	9.8968	0.770544	2.06448e-07	1.24571e-05
Fam96b	8.9428	0.769799	0.000237601	0.00475968
Nudt9	9.60695	0.767973	6.88579e-07	3.52666e-05
Cenpu	8.17164	0.763271	0.000106228	0.00250567
Sf3b3	13.49	0.761332	9.4408e-15	2.42596e-12
Wdr1	12.6094	0.760954	2.24029e-05	0.00068986
Snhg5	10.2164	0.758617	0.00021703	0.00441285
Polr2c	8.82637	0.758356	7.00921e-06	0.000260512
Rbmxl1	8.91633	0.752321	3.44932e-05	0.000991557
Iars	12.9163	0.751361	2.12374e-09	2.21344e-07
Mak16	11.2494	0.751259	1.94132e-09	2.03757e-07
Dusp4	10.0223	0.747093	0.000508576	0.00870242
Cbfb	10.7848	0.743334	8.87009e-05	0.00216013
2019-09-15	12.2664	0.737233	1.03682e-06	5.04992e-05
Tubb2b	10.1575	0.736221	5.39317e-07	2.81048e-05
Fam102b	8.43039	0.734668	0.00046311	0.00807274
Tyms	10.1456	0.730309	2.40085e-07	1.39231e-05
Ahsa1	11.5431	0.726621	1.73635e-05	0.000560143
Abce1	13.3208	0.721798	1.04476e-06	5.05554e-05
Poc1b	8.61889	0.71849	3.40118e-05	0.000980487
Arl2bp	10.2945	0.7151	1.65687e-05	0.000538647
Farsa	11.1428	0.714386	4.81843e-07	2.54659e-05
Rcc1	11.1062	0.713628	3.91444e-07	2.09859e-05
Mgat4b	9.4692	0.711853	0.0002653	0.00523712
Dda1	10.1807	0.711662	0.000336489	0.0062924
2810474O19Rik	11.8565	0.709294	2.11916e-06	9.52864e-05
Atmin	10.518	0.707669	1.629e-06	7.53993e-05
Ltv1	10.7117	0.706906	1.01139e-06	4.95848e-05
Gab1	12.5341	0.704588	1.48476e-05	0.000489578
Srm	11.5118	0.703628	5.68008e-06	0.000218749
Rbm34	9.96299	0.703485	0.000331934	0.00624639
Ddx19a	10.4224	0.702121	4.02933e-09	3.95087e-07
Fkbp8	11.5193	0.701738	3.33554e-05	0.000965298
Mrpl20	9.66116	0.695183	0.000304593	0.00584255
Klhdc4	9.21995	0.695178	5.21771e-05	0.00140623
Tma16	8.51345	0.690878	8.11492e-05	0.00199579
Hmox1	11.3092	0.690158	6.81786e-05	0.00173996
Gatad2a	12.751	0.688928	4.90616e-07	2.58379e-05
Fnta	11.0914	0.686434	2.39458e-06	0.000104049
Sult4a1	9.0615	0.685324	0.000535697	0.00908307
Cherp	11.8768	0.684896	2.47253e-06	0.000106505
2810004N23Rik	10.7596	0.682461	9.70585e-07	4.80269e-05
Ttc13	10.2492	0.682099	3.32137e-07	1.82782e-05
Hs2st1	10.2804	0.67787	8.00342e-08	5.4717e-06
Fam192a	10.1206	0.675672	6.38912e-09	5.87799e-07
Slc25a4	12.7586	0.675578	4.53224e-05	0.0012509
Champ1	10.8882	0.67517	7.76308e-10	8.90008e-08
Mcm5	13.1385	0.67398	3.65809e-11	5.45202e-09
Mvb12a	9.67079	0.673589	0.000500648	0.0086063
Xpot	11.6563	0.671135	1.85179e-10	2.39992e-08
Dhx38	11.3852	0.670858	4.4157e-05	0.00122099
Asna1	11.7167	0.665234	1.38987e-07	8.96735e-06
Hspd1	12.6477	0.663888	3.02738e-07	1.69624e-05
Ppa1	11.7798	0.662878	1.34225e-08	1.1107e-06
Gins1	9.11361	0.662001	0.000602415	0.00977288
Glt25d1	12.3737	0.661553	0.000121867	0.00279541
Dnaja2	12.3422	0.658327	1.70836e-08	1.38377e-06
Ccdc86	9.70851	0.655246	0.000128872	0.00291458
Tubgcp3	9.97997	0.654628	9.84686e-07	4.84348e-05
Tfdp1	10.7857	0.642497	0.000119079	0.00274948
Lamp1	13.4941	0.641153	3.30251e-06	0.000135968
Ddx21	13.3595	0.640682	6.48436e-06	0.000243433
Phb	9.17197	0.638899	0.000481636	0.00831785
Cdc16	11.4196	0.635047	1.39412e-06	6.55458e-05
Smarca5	11.8106	0.634653	0.000392792	0.00713924
Fam118a	9.13862	0.634637	1.13704e-05	0.000388536
Spcs3	11.9757	0.631463	0.000228484	0.00460802
Impact	12.0421	0.630342	0.000164329	0.00353413
Gtf2e2	10.9349	0.629905	3.88102e-05	0.00109967
Nacc1	11.9953	0.629468	0.000122102	0.00279541
Brd7	11.0177	0.629337	2.07312e-07	1.24588e-05
Dhx29	10.4502	0.628946	5.2175e-05	0.00140623
Glipr2	12.1043	0.628767	1.64e-05	0.000534848
Wdr4	9.53121	0.628126	0.00028878	0.00558957
Pdf	8.90055	0.626425	0.0005185	0.00884178
Sigmar1	10.1182	0.626053	7.55414e-05	0.00187996
Cfdp1	11.913	0.625123	1.02432e-06	5.00538e-05
Yars	11.7039	0.622924	1.58815e-07	1.00296e-05
Mars	12.0179	0.622505	7.35215e-09	6.641e-07
Map1lc3b	9.8311	0.622042	0.00021235	0.00433543
Wdr46	10.0615	0.621343	0.000600342	0.00977033
Cstb	10.1449	0.621184	0.000328887	0.00620473
Taf5l	10.3482	0.62014	5.77319e-05	0.00153649
Rbpms	11.4246	0.616362	8.31533e-06	0.000300077
Phgdh	9.532	0.615706	9.23324e-05	0.00222857
Cog2	9.65142	0.614925	7.18059e-07	3.66505e-05
Ctu2	9.3114	0.607496	0.000398737	0.0072197
Gas5	11.6789	0.606018	4.78199e-06	0.000188547
Nkrf	9.27376	0.604434	0.000482905	0.00833011
Polr1b	10.8459	0.602183	7.11835e-05	0.00180122
Slc7a6os	9.65534	0.600945	6.92124e-06	0.000257886
Nxf1	11.4312	0.59863	0.000457144	0.00800621
Urm1	9.02363	0.596973	0.000517389	0.00883294
Cyb5b	11.6566	0.596197	3.31185e-08	2.48039e-06
Dut	11.4106	0.593753	2.703e-06	0.000114774
2700029M09Rik	10.3147	0.587601	0.000160063	0.00346574
2310022B05Rik	10.1141	0.586569	2.3195e-05	0.000708399
Tpm4	12.5275	0.585777	0.000122	0.00279541
Mrpl4	9.50456	0.585207	7.61088e-05	0.00189054
Rad23a	10.1855	0.584573	0.000132777	0.00298028
Tcf25	12.1971	0.580664	9.00828e-06	0.000318906
Samd1	10.0997	0.579897	0.000233144	0.0046893
Rbm19	10.2936	0.577813	0.000250412	0.00498949
Odc1	11.4912	0.577788	9.49706e-06	0.000333831
Xab2	10.9702	0.576644	5.03899e-08	3.55639e-06
Srsf1	13.3125	0.571843	0.000547803	0.00923581
Hsp90aa1	13.2831	0.569304	0.000580294	0.00958836
Vac14	10.7352	0.563444	0.000127562	0.00290249
Pcid2	10.186	0.560631	2.04502e-07	1.23954e-05
Dsg2	10.3692	0.559916	0.000259673	0.00513966
Trip13	10.1822	0.55935	0.000195401	0.00405043
Smap2	9.12738	0.558335	0.000205362	0.00422751
Atp6v1b2	12.6268	0.556582	3.13722e-06	0.000129881
Rnf115	9.93978	0.55634	0.000470368	0.00817059
Gars	12.8867	0.555099	0.00018325	0.00384129
Ogfod1	10.2647	0.5526	8.7514e-06	0.000311841
Frg1	10.0271	0.551839	0.00030382	0.00584126
Smim7	10.5289	0.551152	0.000583258	0.00961602
Nup133	11.895	0.550888	6.15489e-06	0.000232824
Med26	9.44096	0.549734	0.0001002	0.002388
Donson	9.37431	0.548979	0.000435198	0.00774009
Adk	10.6606	0.547197	0.000172222	0.00365641
Heatr1	12.6091	0.545904	9.98195e-05	0.00238415
Cct3	13.5181	0.543973	3.21886e-05	0.000935162
Nolc1	12.5725	0.542684	0.00010642	0.00250567
Ddx18	9.97385	0.540819	0.000346854	0.00645383
Tnk2	10.1821	0.540098	0.000399165	0.0072197
Dcaf15	10.2338	0.538878	7.51464e-05	0.00187917
Atf7ip	11.4359	0.537445	2.18436e-05	0.000675429
Usp10	12.017	0.536574	0.000455569	0.007988
Txnrd1	12.7401	0.534885	0.000595733	0.00973554
Got2	11.2545	0.530449	0.000268888	0.00527999
Tbl3	10.6981	0.520398	0.000208528	0.00426909
Znrf1	8.80319	0.518387	0.00043809	0.00776396
Rrp12	10.9881	0.514844	0.000114752	0.00266826
Mau2	10.7699	0.511388	0.000335	0.00627242
Edc4	11.4972	0.502825	0.000252321	0.00500746
Nifk	10.8527	0.495639	0.000526646	0.0089602
Gtl3	10.1732	0.495551	2.27104e-05	0.000697887
Xrcc6	10.4954	0.495266	0.000480727	0.00831177
Calm1	13.1699	0.492956	0.000287406	0.00557646
Psmc2	11.5737	0.490029	0.000163511	0.00352164
Eps15l1	11.0981	0.487569	7.95509e-06	0.000289177
Wdr43	12.1209	0.486728	0.000225663	0.00456779
Slc25a5	11.697	0.486222	0.000240488	0.0048046
Fscn1	12.7773	0.484125	0.000171028	0.00364143
Ssrp1	13.027	0.474725	0.000119311	0.00274948
Atic	12.0843	0.473806	3.45288e-05	0.000991557
Psmd2	12.7022	0.472391	0.000112073	0.00262219
Ostc	11.2113	0.470587	0.000110991	0.00260095
Cyc1	11.388	0.469946	0.00044239	0.00782133
Serpinb6a	10.861	0.468741	0.000306464	0.00586334
Ercc6l	10.5092	0.467125	0.000557256	0.00930065
Urb1	11.1615	0.465784	0.00042521	0.00758961
Rrm2	12.0534	0.464266	0.000184066	0.00385298
Ide	11.9762	0.462306	0.00038718	0.00707173
Gnpat	11.5554	0.46075	6.46634e-06	0.000243369
Las1l	11.188	0.459783	0.000330012	0.00621807
Nol10	10.7905	0.459391	0.000489087	0.008427
Cenpn	9.80779	0.457921	0.000603264	0.00977288
Ubtf	11.7925	0.456489	4.85223e-05	0.00131726
Ppp2r1b	11.2072	0.451032	0.000577911	0.00955958
Cluh	11.2424	0.4487	0.000171304	0.0036421
Ints10	10.6216	0.441826	4.77429e-05	0.00129847
Morf4l2	12.4997	0.439079	0.000599496	0.00977033
Prpf19	11.8749	0.438407	0.000199239	0.00411854
Abcf2	11.6908	0.424569	2.09693e-05	0.000655193
Isg20l2	10.6616	0.423524	0.000169536	0.00362521
Eif3b	13.2403	0.421077	0.000252223	0.00500746
Gfm1	10.7461	0.41433	0.000261979	0.00517843
Uhrf1	12.5533	0.410587	0.000314109	0.0059789
Nln	10.1611	0.408732	0.000444467	0.00783944
Csnk2a2	10.8461	0.408297	0.000304134	0.00584126
Lig1	12.4382	0.406433	0.000537413	0.00910182
Ints8	10.8461	0.399977	0.000458237	0.00801591
Stag1	11.5561	0.388693	0.000160451	0.00346574
E430025E21Rik	11.6624	0.386947	0.000181577	0.00382234
Usp39	10.8813	0.384241	0.000556007	0.00930065
Ube3c	11.402	0.340024	0.00025918	0.00513672
Top2a	14.4292	-0.399319	0.000162343	0.00350153
Zfp740	10.7416	-0.419164	0.000499688	0.00859971
Grn	10.581	-0.424359	9.08618e-05	0.00220554
Riok3	11.048	-0.426197	0.000362006	0.00668551
Laptm4a	11.8125	-0.42864	0.000117641	0.00272677
Zfp266	11.2359	-0.428857	0.000171015	0.00364143
Pwwp2a	10.2899	-0.448263	0.000426138	0.00759708
Cdc25c	9.26985	-0.449646	0.000524111	0.00892725
Kdm6a	10.7346	-0.456245	7.14637e-05	0.00180525
Hp1bp3	9.96879	-0.457001	0.000356588	0.00661018
Ralb	10.6422	-0.457513	0.000399641	0.0072197
Oxa1l	10.4238	-0.458925	6.44982e-05	0.00167179
Ccnl2	10.6606	-0.460807	0.000602524	0.00977288
Mtrr	10.0035	-0.476351	5.82276e-05	0.00154679
Glb1	9.69664	-0.476747	0.000415132	0.00743646
Tmeff1	11.1345	-0.47947	1.89857e-05	0.000603333
Pex5	10.4833	-0.479866	0.00018117	0.00381918
Lin28a	13.2833	-0.480797	0.000252172	0.00500746
Pank4	9.52971	-0.488669	0.000608864	0.0098422
Zfp260	10.0404	-0.489337	6.49842e-05	0.00167565
Nr6a1	11.9051	-0.490263	0.000174617	0.00369147
Wbp2	10.9164	-0.492862	0.00010512	0.00249078
Sfrp1	10.4513	-0.494797	0.000333139	0.00626116
Trim24	11.2221	-0.49564	0.000168688	0.00361225
Nbr1	11.7928	-0.506528	1.12491e-06	5.39088e-05
Luc7l	11.3278	-0.50744	5.86187e-06	0.00022459
Ezh1	9.93947	-0.507959	0.000404177	0.00728598
Slc2a1	13.974	-0.52205	2.34768e-05	0.000714079
Atg2b	11.176	-0.522496	0.000541974	0.00915825
Hmgcr	12.2894	-0.522738	2.64427e-05	0.000791026
Suv420h2	9.86676	-0.525249	0.000157221	0.00342076
Akap8l	9.79844	-0.531477	0.000130402	0.00293665
Scaper	9.30548	-0.532059	0.000320961	0.00608601
Exoc6	9.6594	-0.535471	0.000462533	0.00807213
Txndc12	11.2981	-0.537463	2.59023e-05	0.000776757
Dcaf17	9.92586	-0.541758	0.000564236	0.00938547
Gabarap	11.1171	-0.543089	5.13512e-05	0.001389
Stx16	9.92848	-0.548962	0.000442183	0.00782133
Dcaf8	10.6752	-0.5497	2.54621e-05	0.000768194
Birc2	9.77615	-0.552019	0.000584096	0.00961918
Ctsz	11.9223	-0.553359	0.0002147	0.00437741
Camta1	9.47232	-0.553587	0.00022668	0.00457783
Dtx3	9.20667	-0.553615	0.000125606	0.00286681
Zmat3	11.8808	-0.55688	0.000554673	0.00930065
Rhoq	9.32905	-0.559085	0.00053342	0.00905478
Cds2	11.5619	-0.559869	1.16411e-05	0.000394315
Aff4	12.8336	-0.561379	0.000133585	0.00299371
Cntrob	9.36782	-0.563628	0.00018291	0.00383955
Hk2	13.0764	-0.565372	1.36812e-05	0.000456162
Gpc3	11.3414	-0.570593	0.000551735	0.00928079
Ttc23	8.81895	-0.570645	9.46063e-05	0.00227421
Zfp217	10.92	-0.574608	0.000341218	0.00636485
Chchd5	8.53044	-0.576551	0.000295829	0.00569642
Glod4	10.3133	-0.580372	0.00030974	0.00591084
Nlk	10.1578	-0.58139	1.66957e-06	7.68002e-05
Stx7	10.503	-0.587416	1.75272e-05	0.000564187
Ift172	9.50912	-0.589038	4.71535e-05	0.00128718
Unk	9.65995	-0.591493	9.11042e-05	0.00220783
Sort1	10.296	-0.592835	0.000596802	0.00974232
Enah	12.5323	-0.59786	1.0358e-05	0.000359013
Zfp87	8.00759	-0.599524	0.000339063	0.00633258
Calcoco1	9.60293	-0.600158	0.000127948	0.00290249
Lgmn	12.3561	-0.606525	2.83184e-06	0.000118673
Trappc9	9.2976	-0.617769	5.68996e-05	0.00151705
Stard4	10.6604	-0.618992	0.000365306	0.00672995
Tmem30a	10.4814	-0.621903	0.000604069	0.00977529
Dact2	8.2667	-0.625209	0.000552339	0.00928079
Acadvl	9.66577	-0.626245	0.000159995	0.00346574
Loxl2	11.5962	-0.627454	5.43662e-06	0.000211009
Zfp599	8.60418	-0.628547	0.000199073	0.00411854
Pign	9.2354	-0.633375	0.000121797	0.00279541
Adck4	8.03448	-0.638862	0.000267204	0.00526078
Suco	10.7318	-0.640064	0.000202959	0.00418962
Sdr39u1	8.08799	-0.640445	0.000216349	0.00440501
Synj2bp	9.35435	-0.653262	4.30751e-06	0.000173511
Rnd3	10.1799	-0.663063	2.35474e-06	0.000102617
Tfdp2	10.5153	-0.667641	2.84444e-09	2.90367e-07
Zfp334	9.08722	-0.673789	1.59977e-05	0.000522871
Gdi1	10.6014	-0.675324	8.55271e-07	4.32567e-05
Pim3	10.553	-0.67687	2.31809e-06	0.000101316
Pls3	11.2162	-0.679418	0.000285186	0.00554885
Prr11	9.79908	-0.684528	0.000593161	0.00970414
Ptprg	10.5667	-0.690195	6.5536e-05	0.00168696
Pgm2	11.0309	-0.690693	0.000130406	0.00293665
Skil	12.0023	-0.690818	0.000268224	0.00527389
Tspan7	9.44275	-0.691051	3.39761e-06	0.000139115
Abhd5	10.3898	-0.694171	0.000133777	0.00299371
Lrpap1	12.8736	-0.695775	8.24788e-05	0.00202182
Ddah2	10.2258	-0.695782	0.000283052	0.00551451
Tmem256	9.20864	-0.696867	0.000465414	0.00810342
Utp14b	9.96753	-0.698922	2.21521e-06	9.82604e-05
Eif5a2	8.83859	-0.700887	1.8141e-05	0.000578958
Ap1m2	8.73277	-0.70093	0.000278465	0.00544651
Ece1	9.82271	-0.702025	1.43637e-05	0.000475727
Dopey2	9.24139	-0.702119	3.64011e-05	0.00104331
Spire1	10.2263	-0.705588	5.00742e-09	4.70045e-07
Ldlrad3	9.93708	-0.710771	8.79201e-07	4.4269e-05
Gk5	8.33562	-0.713567	0.000505796	0.00866637
Dlg4	8.65007	-0.714988	0.00030924	0.00590887
Naga	8.86744	-0.716019	5.58463e-05	0.00149164
Eml2	9.36129	-0.716899	5.83265e-05	0.00154679
2810021J22Rik	8.00534	-0.717152	0.00012787	0.00290249
Ska2	9.20611	-0.718415	2.77195e-06	0.000117026
Kdm4b	10.305	-0.720211	4.78056e-08	3.44201e-06
Dclre1a	8.79791	-0.723447	0.000322151	0.00609307
Clk1	10.8407	-0.725604	0.000322841	0.00609837
Scpep1	11.4745	-0.730048	3.77387e-07	2.03053e-05
Tcn2	10.1417	-0.730742	0.000181838	0.00382244
Polm	7.7261	-0.733301	0.000353768	0.00657426
Sorl1	10.1513	-0.738047	0.00055594	0.00930065
Tef	9.20685	-0.742907	2.58467e-05	0.000776652
Dyrk1b	7.97937	-0.744804	0.000170974	0.00364143
Clcn2	9.36939	-0.752657	6.29864e-05	0.00164404
Zfp940	8.11383	-0.757176	0.000589924	0.00969299
Fbxo3	10.1657	-0.757533	7.93455e-07	4.03606e-05
Pcmtd1	9.58924	-0.758379	0.000589297	0.00969299
Soat1	12.7147	-0.759339	1.43419e-05	0.000475727
Gaa	10.7629	-0.763709	0.000113269	0.00264601
Klf9	10.6209	-0.767452	6.76321e-06	0.000252629
Hykk	7.76011	-0.769836	0.000461471	0.00806303
Osbpl2	8.87895	-0.775957	8.57472e-06	0.000307206
Cdk6	9.24443	-0.776827	3.13216e-07	1.74284e-05
Tert	8.24713	-0.778025	0.000140658	0.00313359
Ephb2	9.25518	-0.780311	7.55565e-05	0.00187996
Cep97	9.3662	-0.78063	4.82418e-10	5.70632e-08
Vegfa	10.4741	-0.784409	2.86354e-05	0.000849197
Lipg	8.63346	-0.785646	0.000600485	0.00977033
Vsig10	8.29829	-0.789735	2.17552e-05	0.000675429
Afap1	9.92202	-0.792344	0.000207755	0.00426499
Fgd6	8.4164	-0.793014	8.27587e-06	0.000299378
Rab15	9.51947	-0.796905	0.000147492	0.00326145
P4ha1	12.2299	-0.80613	7.71485e-06	0.000281819
Nipal3	8.13138	-0.808354	0.00038488	0.00704599
Map9	8.52655	-0.812336	3.13114e-05	0.000913238
Atp8a1	9.52344	-0.817108	3.04047e-05	0.000892031
Tfip11	9.61699	-0.817353	1.02756e-05	0.000357823
2610015P09Rik	8.43949	-0.818478	6.48559e-05	0.00167524
Trim68	7.06902	-0.822938	0.000557889	0.00930065
Pcmtd2	8.95122	-0.823735	2.40733e-06	0.000104299
Ptgis	8.04053	-0.829226	0.000155577	0.00340989
Cd59a	7.79217	-0.82947	0.000561052	0.00934292
Slc27a3	7.89736	-0.840299	0.00041625	0.00744754
Plekhm3	8.38652	-0.843598	0.000193034	0.00401812
Grcc10	9.25259	-0.847303	3.86413e-05	0.00109906
Cald1	12.0945	-0.847514	7.99895e-09	7.13871e-07
Slc16a1	13.2067	-0.848381	9.65266e-11	1.33207e-08
Zmym6	9.15145	-0.850211	7.30265e-05	0.00183057
Ypel5	8.99069	-0.85219	0.000334027	0.00626994
Nat6	7.39604	-0.853257	0.00055655	0.00930065
Ppfia4	9.01796	-0.853288	1.53975e-05	0.000504362
Mbnl2	10.3119	-0.854198	0.000619924	0.00996241
P2rx4	7.71883	-0.855696	3.8889e-05	0.00109981
Ppp1r13b	8.34495	-0.86137	0.000404288	0.00728598
Fstl1	10.6711	-0.864024	1.35049e-08	1.1107e-06
Dhcr7	10.2853	-0.871826	5.70745e-12	9.34768e-10
Lbh	8.20449	-0.876557	3.07254e-05	0.000899669
Slc2a3	15.1614	-0.876704	4.63516e-06	0.00018373
Zfp941	7.80949	-0.879862	0.000438103	0.00776396
Polk	9.83922	-0.883639	6.48034e-05	0.00167524
Kif26a	9.02041	-0.884861	0.000317109	0.00602062
Ank2	8.9552	-0.885687	2.36144e-07	1.3748e-05
Narf	9.65397	-0.8871	1.04209e-06	5.05554e-05
Abca7	8.69385	-0.89188	0.00061822	0.00995155
Ikbip	9.23092	-0.898242	2.64843e-05	0.000791026
Mxi1	9.636	-0.901842	2.20949e-05	0.000681787
B4galnt3	8.42626	-0.902696	9.48466e-05	0.00227632
Nhlrc3	7.7037	-0.907156	0.000447747	0.00787865
Klhl24	10.9732	-0.912577	0.000194988	0.00405043
Wwox	7.59692	-0.913983	0.000374176	0.00686789
Bdh1	8.22241	-0.915302	0.000233698	0.00469411
Cmc1	7.4295	-0.922427	7.28785e-05	0.00183057
Zswim6	9.08298	-0.928023	1.85313e-05	0.000590151
Tgm2	9.21745	-0.930303	0.000313187	0.00596897
Mnt	10.0688	-0.931029	1.45092e-07	9.28094e-06
Arhgap29	11.0114	-0.93128	1.57713e-06	7.32261e-05
Myo6	11.2366	-0.93396	2.6692e-10	3.34301e-08
Nrk	9.84391	-0.937512	0.000150389	0.0033059
Ckb	11.0772	-0.937819	7.53772e-05	0.00187996
Tmed4	9.29152	-0.940106	9.27107e-13	1.79449e-10
Pdk2	7.48815	-0.941897	0.000447423	0.00787865
Arhgef28	9.43506	-0.960299	3.28446e-08	2.4723e-06
Trim2	10.1901	-0.96974	0.000108051	0.00254005
Tcf7l2	10.249	-0.971488	6.80357e-08	4.7163e-06
Phyhip	7.32864	-0.976739	0.000306331	0.00586334
2610008E11Rik	9.09997	-0.978442	2.08559e-05	0.000653017
Tmem106c	7.93084	-0.978575	4.13774e-05	0.00115701
Car12	8.2889	-0.981993	2.83466e-06	0.000118673
Colec12	8.80464	-0.986649	2.30578e-05	0.000707106
Dhdh	8.30372	-0.988886	0.00022082	0.00448378
Malat1	16.7109	-0.996062	1.41569e-06	6.63503e-05
Katnal1	8.01505	-0.996341	1.72805e-05	0.000558674
Npc1	10.7148	-0.997123	1.77602e-07	1.09833e-05
Pygl	7.85311	-1.01029	2.06592e-06	9.33043e-05
Fbxl20	9.9981	-1.0124	2.83125e-11	4.3502e-09
Klk8	8.00695	-1.02393	0.000581346	0.00959511
Fbln1	10.3027	-1.02716	3.39998e-05	0.000980487
Dzip1	9.04463	-1.02717	2.29857e-06	0.000100759
Porcn	7.75632	-1.04569	0.000574373	0.0095222
Bach2	7.57488	-1.04657	0.000592844	0.00970414
Gsn	10.5336	-1.04727	2.12259e-06	9.52864e-05
Cpt1c	9.34084	-1.07002	2.52409e-09	2.61244e-07
Tpst2	8.35759	-1.08321	3.13925e-05	0.000913816
Auh	7.4002	-1.08932	2.1542e-06	9.61263e-05
Dcxr	8.3993	-1.08965	2.20499e-06	9.80989e-05
Mreg	10.5731	-1.09035	1.03194e-05	0.000358509
Sepn1	9.35637	-1.09473	2.92433e-05	0.000863054
Sorcs2	6.85206	-1.10126	0.000392434	0.00713924
Emid1	6.90209	-1.10397	0.000188465	0.00393396
Eml1	8.41237	-1.11006	1.51314e-09	1.64612e-07
Fgfr2	9.753	-1.12139	1.27025e-05	0.000428321
Runx1	8.90704	-1.12478	3.76688e-05	0.00107345
Vill	8.30434	-1.12667	1.34463e-08	1.1107e-06
Fgfr3	8.86361	-1.13441	0.000466132	0.00810645
Gata6	11.9122	-1.13718	1.52125e-05	0.000500503
Epha4	10.1618	-1.14235	1.12094e-06	5.3892e-05
Rgs3	7.66816	-1.14325	6.11772e-06	0.000232006
Raph1	11.0864	-1.14703	1.95678e-07	1.19524e-05
Per3	8.43028	-1.14928	3.18858e-08	2.41231e-06
Ankrd6	8.82864	-1.15087	0.000475025	0.00823229
Fam214a	7.62648	-1.15526	5.65099e-06	0.000218193
Slc12a2	10.1782	-1.15792	3.94505e-10	4.85926e-08
Slc7a8	6.63402	-1.16034	8.16601e-05	0.00200505
Sh3d21	6.59979	-1.16389	0.00039251	0.00713924
Tmem184a	6.53998	-1.16629	0.000576351	0.00954438
Pcbd1	8.66123	-1.17136	9.7317e-07	4.80269e-05
Lcp1	7.45034	-1.17634	4.93385e-06	0.000194021
C330024D21Rik	7.85368	-1.18558	1.70752e-07	1.06928e-05
Cfc1	6.59076	-1.19138	0.000115863	0.00268975
Parvb	11.4557	-1.19139	2.60125e-10	3.28551e-08
Gramd1b	8.74934	-1.19628	2.0934e-08	1.65958e-06
Celsr1	9.00419	-1.19856	2.15657e-05	0.000672417
Casz1	8.04087	-1.19961	5.98964e-05	0.00158279
Dnm1	7.19131	-1.2013	0.000209964	0.0042926
Ccng2	9.37947	-1.20466	8.50741e-05	0.0020752
Col11a1	7.16511	-1.20603	0.000557345	0.00930065
Cd68	8.01428	-1.20854	1.24849e-06	5.92596e-05
Zdbf2	11.3538	-1.21499	5.23771e-07	2.73905e-05
Pstpip2	7.40679	-1.21677	8.13222e-08	5.53437e-06
Enpp5	7.51526	-1.22287	3.23556e-05	0.000938188
Letmd1	7.31848	-1.22881	0.000100301	0.002388
Pisd-ps2	6.69391	-1.23389	0.000147821	0.00326389
Hhex	7.60557	-1.23558	6.43485e-05	0.00167082
Srgn	11.6669	-1.23598	4.36667e-05	0.00120968
Sez6	6.76188	-1.24314	0.000540929	0.00915097
Efna1	6.6739	-1.24336	0.000591179	0.00969299
Cd109	7.02116	-1.24545	0.000565411	0.00939452
Naprt1	7.67716	-1.24554	9.59488e-06	0.000336476
Dhrs7	8.42461	-1.24787	1.26748e-06	5.99698e-05
Plag1	8.56102	-1.25983	8.52071e-08	5.77239e-06
Crebl2	6.7504	-1.26021	0.000135782	0.00302948
Cish	7.12565	-1.26717	0.000155895	0.00341183
Amot	12.2702	-1.26776	6.57915e-09	5.979e-07
Smim14	9.26054	-1.26784	1.09974e-18	4.82075e-16
Pdcd4	10.0531	-1.27192	1.2951e-08	1.08439e-06
Tgfb2	8.17988	-1.27335	0.000455059	0.007988
Pisd-ps1	9.40837	-1.27677	3.2423e-12	5.68508e-10
Tanc2	9.50848	-1.28484	4.3435e-05	0.0012055
Rnf157	9.14519	-1.28489	2.86075e-05	0.000849197
Wnt5a	5.88136	-1.28632	0.000392199	0.00713924
Reep6	8.73601	-1.2878	1.18848e-07	7.80315e-06
Hnf1b	9.70392	-1.29726	1.08581e-05	0.000372877
Mum1l1	10.3017	-1.29761	3.57924e-13	7.30753e-11
Wdr96	5.91009	-1.29997	0.000503764	0.00864989
Cacnb2	6.89502	-1.30347	6.91089e-05	0.00176068
Rbm20	7.15279	-1.30392	2.86598e-05	0.000849197
Cited1	9.10638	-1.30875	1.27952e-06	6.0348e-05
Rbm47	10.024	-1.31325	3.38172e-08	2.52006e-06
Gpc4	10.5891	-1.32228	9.56082e-09	8.38203e-07
Fam46a	8.59795	-1.34057	4.13717e-07	2.21005e-05
Cdkn2b	6.4318	-1.34075	5.56833e-05	0.00148995
Rora	8.21717	-1.3446	0.00011828	0.00273733
Fzd5	10.905	-1.34957	1.17181e-10	1.5877e-08
Ncam1	9.44146	-1.3517	3.13393e-07	1.74284e-05
Thsd7a	9.0213	-1.357	9.24086e-05	0.00222857
Naglu	7.12831	-1.3616	3.42012e-08	2.53599e-06
Gstm7	6.06187	-1.36434	0.000406401	0.00731522
Aldoc	9.47923	-1.36488	0.000127785	0.00290249
Lrrc9	6.39125	-1.36785	8.66118e-06	0.000309559
Mttp	10.0595	-1.36839	8.4207e-12	1.34948e-09
Slc26a10	6.29787	-1.37069	7.13678e-06	0.000264593
Rab27a	8.12699	-1.37389	3.92065e-06	0.000159654
Hps4	8.36634	-1.37627	1.02587e-14	2.59146e-12
Itgb4	7.38273	-1.38876	6.24343e-07	3.21979e-05
Reps2	6.50653	-1.39182	0.000398992	0.0072197
Myh6	6.78925	-1.39373	0.00031623	0.00601161
Synm	7.95126	-1.40926	4.99542e-08	3.54532e-06
Jazf1	5.6503	-1.41468	0.000156966	0.00342021
Phyhd1	5.80326	-1.4353	0.000409691	0.00736555
Jag2	8.99443	-1.43564	1.49524e-06	6.96408e-05
Shisa2	8.60446	-1.45274	2.5182e-10	3.2078e-08
Slc2a12	6.02715	-1.45625	6.25965e-05	0.00163961
Rbmx	9.07226	-1.4623	9.51374e-11	1.32517e-08
Pdgfrb	7.63012	-1.46312	1.11216e-06	5.36429e-05
Fam78a	7.15474	-1.4632	0.000362446	0.00668551
Cul9	6.59231	-1.46629	7.46138e-06	0.000275258
Ttyh1	8.06884	-1.46782	4.53933e-06	0.000180411
Plac8	8.72738	-1.47078	3.67877e-05	0.00105035
Spock1	7.55894	-1.47873	1.07548e-05	0.000370182
Dab2	13.4348	-1.4824	4.41404e-10	5.34633e-08
Srgap1	8.14811	-1.48895	1.37147e-05	0.000456259
Col9a3	6.77105	-1.49251	1.88678e-07	1.15722e-05
Col6a1	6.30052	-1.51475	0.000385298	0.00704599
Ccdc40	7.23263	-1.52537	1.82829e-06	8.35856e-05
Zfp365	8.79724	-1.53611	7.48604e-14	1.66525e-11
Sorcs1	5.48495	-1.53659	0.000430023	0.00765718
Lynx1	5.0656	-1.55246	0.000289649	0.00559913
Arsi	6.0737	-1.56407	0.000292366	0.00564432
Sfi1	9.70897	-1.56551	1.4616e-19	8.06803e-17
Cox4i2	5.37825	-1.56916	0.000130439	0.00293665
Aebp1	7.67263	-1.57792	2.73304e-06	0.000115719
Adcy9	7.15747	-1.58728	8.31814e-05	0.00203264
Ano3	6.80658	-1.58885	0.00035733	0.00661115
Prss12	7.12397	-1.59096	3.71319e-07	2.00512e-05
Cd55	8.23027	-1.59923	8.16581e-10	9.21994e-08
Slc39a8	11.0083	-1.62628	5.50615e-09	5.10289e-07
Igf2r	11.9224	-1.63182	2.27521e-07	1.34031e-05
Ccdc68	5.58548	-1.6387	2.89908e-05	0.000857298
Adamtsl1	6.09571	-1.63977	0.000396348	0.0071951
Pik3ip1	8.35904	-1.64921	2.69276e-18	1.08467e-15
Kcnn3	4.9735	-1.65171	0.000368651	0.00678318
Prdm16	6.21317	-1.65191	9.45762e-06	0.000333495
5730409E04Rik	5.96562	-1.65954	8.04075e-05	0.00198081
Crebrf	10.1082	-1.66995	9.05069e-07	4.5418e-05
P4htm	5.31808	-1.67571	0.000266913	0.00526078
Myo7a	9.20739	-1.67685	5.51238e-09	5.10289e-07
Cd8a	5.2463	-1.69314	0.000380552	0.00697632
Dqx1	6.37359	-1.69335	4.42804e-09	4.28542e-07
Ctsf	7.21254	-1.71041	1.2222e-08	1.04089e-06
Adck3	7.18501	-1.73133	5.22916e-05	0.00140678
Fam83e	5.60399	-1.73144	7.83856e-06	0.000285638
Tmem150c	5.29127	-1.73805	7.20094e-05	0.00181595
Gria4	6.02804	-1.73965	0.000130711	0.00293834
Chga	6.92836	-1.74773	9.46512e-06	0.000333495
Vwce	5.09171	-1.7512	4.67118e-05	0.00127977
Cbfa2t3	5.28317	-1.7522	0.000566509	0.00940229
Foxa3	6.34387	-1.76236	3.32354e-07	1.82782e-05
Sgip1	4.53284	-1.76401	0.000622958	0.00999415
Irs4	8.53135	-1.76918	1.74762e-08	1.40035e-06
Sytl2	5.32725	-1.78983	4.3319e-05	0.00120453
Cpm	8.83249	-1.79016	4.97569e-14	1.15871e-11
Sec14l2	8.09907	-1.82602	1.01956e-16	3.37677e-14
Myl3	6.37289	-1.83034	1.14348e-05	0.000389096
Maf	5.34647	-1.83231	7.89828e-05	0.0019538
Chst1	9.16569	-1.84301	3.72132e-08	2.71876e-06
Gata3	6.94918	-1.85157	1.25573e-08	1.06338e-06
Eya2	5.23403	-1.86501	1.46208e-05	0.000483166
Pde3a	5.54413	-1.86577	6.92698e-05	0.00176177
Cpn1	6.46217	-1.86653	1.33869e-05	0.000449367
Frmpd1	8.85251	-1.87284	2.23232e-06	9.87254e-05
Plekha6	8.29556	-1.89528	5.14521e-11	7.37348e-09
Plbd1	8.23466	-1.90697	1.06487e-09	1.18439e-07
Slc34a2	7.35728	-1.91019	1.41828e-08	1.15509e-06
She	5.92967	-1.92261	0.000100979	0.00240031
Fam163a	5.19975	-1.92443	0.000178645	0.00377128
Gckr	4.67208	-1.93715	0.000410236	0.00736645
Myo18b	4.9971	-1.98578	0.000451687	0.00793861
Sult5a1	4.9746	-1.99101	0.000343848	0.00640589
Isl1	5.08022	-1.99398	1.00308e-05	0.000350938
Gfod1	7.70923	-1.99408	4.71938e-06	0.000186572
Tmprss2	7.95957	-2.01194	7.11141e-22	5.88825e-19
Dlec1	4.5172	-2.02333	0.000145863	0.00323023
Prss23	8.65755	-2.05181	1.0746e-12	2.00198e-10
Tbx3	11.1423	-2.07225	3.1302e-08	2.39078e-06
Vil1	6.52042	-2.07774	5.25986e-08	3.66322e-06
Hs3st3b1	8.31415	-2.08235	5.99506e-10	6.9805e-08
Padi2	6.84811	-2.09941	3.53629e-07	1.92354e-05
Nrxn1	4.16694	-2.13915	0.000354488	0.00657944
Sox17	10.0643	-2.14123	4.02889e-20	2.72939e-17
Rfx6	6.23603	-2.14406	2.29727e-07	1.34508e-05
Adrbk2	7.62012	-2.15711	1.07226e-17	3.7165e-15
Gcnt4	6.55649	-2.16745	9.36735e-07	4.68493e-05
Vwf	7.22838	-2.21563	1.09389e-08	9.42393e-07
Alox5	5.24807	-2.2208	7.58767e-06	0.000279226
Ryr2	9.03933	-2.24507	1.66094e-09	1.79382e-07
Coch	6.83126	-2.2743	7.06813e-05	0.00179155
Rarb	5.85509	-2.28331	4.41088e-06	0.000177196
Gata4	11.7295	-2.36837	2.01738e-17	6.83341e-15
Ascl2	6.08242	-2.3886	1.0924e-05	0.00037428
Tbx20	6.9872	-2.45434	5.87602e-14	1.32691e-11
Penk	8.70803	-2.46982	4.16219e-19	1.93854e-16
Rarres1	4.33811	-2.48877	0.000282347	0.00550799
Rnf43	6.19309	-2.5112	1.38098e-07	8.94872e-06
Adora1	8.55832	-2.56926	7.4586e-09	6.69656e-07
F10	4.54867	-2.65246	0.000225876	0.00456779
Spon2	5.79592	-2.65466	3.65603e-05	0.00104586
Kif17	4.40396	-2.7094	1.15901e-05	0.000393483
Ctsh	9.02	-2.73049	2.65626e-14	6.3853e-12
Soat2	7.81055	-2.75195	5.135e-12	8.69682e-10
Sfrp5	7.34944	-2.77087	4.53052e-11	6.55562e-09
Phlda2	8.18184	-2.78132	4.4493e-16	1.25118e-13
Col8a1	6.3608	-2.80055	3.00308e-05	0.000882799
Slc22a18	5.1578	-2.80879	4.97344e-06	0.000195064
Clic6	9.7672	-2.80995	3.36998e-26	3.86355e-23
Bmper	10.706	-2.82582	1.2483e-16	3.95845e-14
Ypel2	9.28364	-2.8429	1.17562e-20	8.34353e-18
Pilra	4.05056	-2.88884	0.000372147	0.00683907
Unc45b	6.13815	-2.89519	1.00107e-10	1.36881e-08
Rbp4	7.09588	-2.94981	1.43029e-19	8.06803e-17
Myh7	7.07444	-2.95214	1.48865e-10	1.98096e-08
Hnf4a	9.08099	-2.95508	2.93183e-21	2.29979e-18
Spink3	8.53913	-2.97649	5.96868e-30	1.27082e-26
Grin2c	4.43229	-3.07022	4.12445e-06	0.000166588
Dpp4	10.1836	-3.12246	3.26156e-27	4.41911e-24
Myl7	6.34775	-3.16989	2.3403e-19	1.20275e-16
Igf2os	7.04711	-3.19154	1.84834e-22	1.62045e-19
Kif12	3.13643	-3.25363	0.000590908	0.00969299
Pga5	9.96078	-3.54415	3.42001e-42	1.01944e-38
Dlk1	5.94238	-3.57547	4.05474e-10	4.95343e-08
Pyy	4.16525	-3.84315	1.15509e-07	7.61745e-06
Cdkn1c	8.99717	-4.24813	1.9658e-59	9.76612e-56
Zim1	6.07652	-4.38257	3.49001e-16	1.02363e-13
Grb10	11.9824	-4.67457	5.78669e-14	1.32684e-11
Igf2	12.7676	-4.94418	0	0
Dnmt1	11.9525	-6.15559	4.80458e-122	3.58037e-118
