# Supplementary material for: Dominant role of DNA methylation over H3K9me3 for IAP silencing in endoderm
Source: Nat Commun. 2022 Sep 19;13:5447. doi: 10.1038/s41467-022-32978-7 (PMC9485127; doi:10.1038/s41467-022-32978-7)
Supplement: Supplementary file 13 — Supplementary Data 10 [file 41467_2022_32978_MOESM13_ESM.xlsx]

## Sheet: ERVs
RepeatID	logbaseMean	log2FoldChange	pvalue (Wald test)	padj (Benjamini-Hochberg)
IAPEy-int|LTR|ERVK	8.10514	1.57455	1.37634e-12	8.84984e-10

## Sheet: LINEs
RepeatID	logbaseMean	log2FoldChange	pvalue (Wald test)	padj (Benjamini-Hochberg)
no significant hits
