# Supplementary material for: Dominant role of DNA methylation over H3K9me3 for IAP silencing in endoderm
Source: Nat Commun. 2022 Sep 19;13:5447. doi: 10.1038/s41467-022-32978-7 (PMC9485127; doi:10.1038/s41467-022-32978-7)
Supplement: Supplementary file 14 — Supplementary Data 11 [file 41467_2022_32978_MOESM14_ESM.xlsx]

## Sheet: ERVs
RepeatID	logbaseMean	log2FoldChange	pvalue (Wald test)	padj (Benjamini-Hochberg)
IAPA_MM-int|LTR|ERVK	4.51026	4.26512	9.20497e-10	5.79913e-08
IAPEy-int|LTR|ERVK	8.10514	3.06657	1.91375e-31	2.41133e-29
IAPEz-int|LTR|ERVK	16.0928	5.44195	1.401e-220	8.82631e-218
IAPLTR1_Mm|LTR|ERVK	12.5392	4.84409	1.50667e-113	4.74601e-111
IAPLTR1a_Mm|LTR|ERVK	10.9623	4.16691	2.06055e-91	4.32715e-89
IAPLTR2_Mm|LTR|ERVK	8.55468	1.50621	1.99153e-15	1.56833e-13
IAPLTR2a2_Mm|LTR|ERVK	8.19047	1.92682	8.62127e-22	7.75914e-20
IAPLTR3-int|LTR|ERVK	7.41268	2.64605	2.96333e-48	4.66725e-46
IAPLTR4_I|LTR|ERVK	3.9046	1.76897	0.000152924	0.00481712
MMERVK10C-int|LTR|ERVK	11.0754	1.51961	7.24726e-07	3.04385e-05
MMERVK10D3_I-int|LTR|ERVK	8.893	1.8049	1.76671e-12	1.23669e-10
RLTR10C|LTR|ERVK	9.42925	1.1018	0.000187999	0.00563998
RLTR1B-int|LTR|ERV1	11.7515	1.7311	1.85795e-07	8.3608e-06
RLTR1B|LTR|ERV1	9.50076	1.43561	1.26787e-25	1.33127e-23
RMER17D|LTR|ERVK	8.79403	-1.00949	1.61365e-07	7.81998e-06

## Sheet: LINEs
RepeatID	logbaseMean	log2FoldChange	pvalue (Wald test)	padj (Benjamini-Hochberg)
no significant hits
