# Supplementary material for: Dominant role of DNA methylation over H3K9me3 for IAP silencing in endoderm
Source: Nat Commun. 2022 Sep 19;13:5447. doi: 10.1038/s41467-022-32978-7 (PMC9485127; doi:10.1038/s41467-022-32978-7)
Supplement: Supplementary file 15 — Supplementary Data 12 [file 41467_2022_32978_MOESM15_ESM.xlsx]

## Sheet: ERVs
RepeatID	logbaseMean	log2FoldChange	pvalue (Wald test)	padj (Benjamini-Hochberg)
IAPEy-int|LTR|ERVK	8.10514	4.81815	5.14502e-73	1.65412e-70
IAPLTR1_Mm|LTR|ERVK	12.5392	3.72419	2.04368e-66	4.38028e-64
IAPEz-int|LTR|ERVK	16.0928	3.6163	1.9853e-98	1.27655e-95
IAPLTR1a_Mm|LTR|ERVK	10.9623	2.09803	3.24779e-24	4.17666e-22
IAPEY3-int|LTR|ERVK	7.72486	1.92747	2.13187e-15	2.28465e-13
IAPLTR2_Mm|LTR|ERVK	8.55468	1.90438	1.08295e-24	1.74085e-22
IAPLTR4_I|LTR|ERVK	3.9046	1.81278	0.000188498	0.00673356
IAPEY_LTR|LTR|ERVK	5.98533	1.63971	1.63017e-09	1.16467e-07
MMERVK10D3_I-int|LTR|ERVK	8.893	1.58033	2.1046e-09	1.35326e-07
RLTR1B-int|LTR|ERV1	11.7515	1.44591	9.44255e-06	0.000467043
IAPLTR2a2_Mm|LTR|ERVK	8.19047	1.41092	2.63106e-12	2.41682e-10
IAPLTR3-int|LTR|ERVK	7.41268	1.38058	1.15999e-09	9.3234e-08
IAP-d-int|LTR|ERVK	7.56283	1.14863	2.90186e-05	0.00124393
LTR9|LTR|ERV1	6.17585	-1.54108	0.000112425	0.00425233
LTR103b_Mam|LTR|ERV1?	8.36922	-1.68133	5.98428e-08	3.49808e-06

## Sheet: LINEs
RepeatID	logbaseMean	log2FoldChange	pvalue (Wald test)	padj (Benjamini-Hochberg)
no significant hits
