# Supplementary material for: Dominant role of DNA methylation over H3K9me3 for IAP silencing in endoderm
Source: Nat Commun. 2022 Sep 19;13:5447. doi: 10.1038/s41467-022-32978-7 (PMC9485127; doi:10.1038/s41467-022-32978-7)
Supplement: Supplementary file 16 — Supplementary Data 13 [file 41467_2022_32978_MOESM16_ESM.xlsx]

## Sheet: Sheet1
dataset	type	cell_type description	organism	sampleID (fastq file)	Read type	uniquely aligned reads (mm10)	reference
Embryo-Setdb1-Con_RNA	RNAseq	embryos	mouse	GS62_4_setdb1_het_1st	50bp SR	19651290	our study
Embryo-Setdb1-Con_RNA	RNAseq	embryos	mouse	GS63_11_setdb1_het_2nd	50bp SR	18520772	our study
Embryo-Setdb1-Con_RNA	RNAseq	embryos	mouse	GS72_6_setdb1_het_3rd	50bp SR	17887455	our study
Embryo-Setdb1-KO_RNA	RNAseq	embryos	mouse	GS61_3_setdb1_homo_1st	50bp SR	18574315	our study
Embryo-Setdb1-KO_RNA	RNAseq	embryos	mouse	GS64_13_setdb1_homo_2nd	50bp SR	19901118	our study
Embryo-Setdb1-KO_RNA	RNAseq	embryos	mouse	GS71_5_setdb1_homo_3rd	50bp SR	19685049	our study
ES-Setdb1-Con_RNA	RNAseq	ES cells	mouse	GS365_ES_B70_1_1st_CGATGT	50bp SR	11265408	our study
ES-Setdb1-Con_RNA	RNAseq	ES cells	mouse	GS367_ES_B70_1_2nd_TGACCA	50bp SR	17893083	our study
ES-Setdb1-Con_RNA	RNAseq	ES cells	mouse	GS121_ES_B70_1_3rd_GCCAAT	50bp SR	15880599	our study
ES-Setdb1-KO_RNA	RNAseq	ES cells	mouse	GS364_ES_B63_4_1st_ATCACG	50bp SR	18204157	our study
ES-Setdb1-KO_RNA	RNAseq	ES cells	mouse	GS366_ES_B63_4_2nd_TTAGGC	50bp SR	21209442	our study
ES-Setdb1-KO_RNA	RNAseq	ES cells	mouse	GS120_ES_B63_4_3rd_ACAGTG	50bp SR	13746655	our study
XEN-Setdb1-Con_RNA	RNAseq	XEN cells	mouse	GS369_XEN_70_1_1st_CGATGT	50bp SR	18763736	our study
XEN-Setdb1-Con_RNA	RNAseq	XEN cells	mouse	GS371_XEN_70_1_2nd_TGACCA	50bp SR	21097699	our study
XEN-Setdb1-Con_RNA	RNAseq	XEN cells	mouse	GS123_XEN_B70_1_3rd_ACTTGA	50bp SR	15931352	our study
XEN-Setdb1-KO_RNA	RNAseq	XEN cells	mouse	GS368_XEN_63_4_1st_ATCACG	50bp SR	12427221	our study
XEN-Setdb1-KO_RNA	RNAseq	XEN cells	mouse	GS370_XEN_63_4_2nd_TTAGGC	50bp SR	17496940	our study
XEN-Setdb1-KO_RNA	RNAseq	XEN cells	mouse	GS122_XEN_B63_4_3rd_CAGATC	50bp SR	17133582	our study
DE-Setdb1-Con_RNA	RNAseq	DE cells	mouse	GS373_DE_70_1_1st_GCCAAT	50bp SR	26120693	our study
DE-Setdb1-Con_RNA	RNAseq	DE cells	mouse	GS375_DE_70_1_2nd_ACTTGA	50bp SR	22783597	our study
DE-Setdb1-Con_RNA	RNAseq	DE cells	mouse	GS377_DE_70_1_3rd_TAGCTT	50bp SR	21160090	our study
DE-Setdb1-KO_RNA	RNAseq	DE cells	mouse	GS372_DE_63_4_1st_ACAGTG	50bp SR	15000288	our study
DE-Setdb1-KO_RNA	RNAseq	DE cells	mouse	GS374_DE_63_4_2nd_CAGATC	50bp SR	18304042	our study
DE-Setdb1-KO_RNA	RNAseq	DE cells	mouse	GS376_DE_63_4_3rd_GATCAG	50bp SR	18205775	our study
ES-J1-Con_RNA	RNAseq	ES cells	mouse	GS951_ES_J1_1	50bp SR	30440654	our study
ES-J1-Con_RNA	RNAseq	ES cells	mouse	GS957_ES_J1_2	50bp SR	23270629	our study
ES-Dnmt1-KO_RNA	RNAseq	ES cells	mouse	GS954_ES_dnmt1_ko_1	50bp SR	37256711	our study
ES-Dnmt1-KO_RNA	RNAseq	ES cells	mouse	GS960_ES_dnmt1_ko_2	50bp SR	29829848	our study
XEN-J1-Con_RNA	RNAseq	XEN cells	mouse	GS953_XEN_J1_1	50bp SR	31525324	our study
XEN-J1-Con_RNA	RNAseq	XEN cells	mouse	GS959_XEN_J1_2	50bp SR	30629079	our study
XEN-Dnmt1-KO_RNA	RNAseq	XEN cells	mouse	GS956_XEN_dnmt1_ko_1	50bp SR	19528964	our study
XEN-Dnmt1-KO_RNA	RNAseq	XEN cells	mouse	GS962_XEN_dnmt1_ko_2	50bp SR	25701284	our study
DE-J1-Con_RNA	RNAseq	DE cells	mouse	GS952_DE_J1_1	50bp SR	20002184	our study
DE-J1-Con_RNA	RNAseq	DE cells	mouse	GS958_DE_J1_2	50bp SR	18815839	our study
DE-Dnmt1-KO_RNA	RNAseq	DE cells	mouse	GS955_DE_dnmt1_ko_1	50bp SR	19629537	our study
DE-Dnmt1-KO_RNA	RNAseq	DE cells	mouse	GS961_DE_dnmt1_ko_2	50bp SR	23721800	our study
ES-wt26-Con_RNA	RNAseq	ES cells	mouse	GS1284_ES_wt26_1_AGTCAA	50bp SR	16746653	our study
ES-wt26-Con_RNA	RNAseq	ES cells	mouse	GS1285_ES_wt26_2_AGTTCC	50bp SR	12410651	our study
ES-wt26-Con_RNA	RNAseq	ES cells	mouse	GS1286_ES_wt26_3_ATGTCA	50bp SR	15277736	our study
ES-Suv39-dKO_RNA	RNAseq	ES cells	mouse	GS1287_ES_Dn57_1_CCGTCC	50bp SR	13633867	our study
ES-Suv39-dKO_RNA	RNAseq	ES cells	mouse	GS1288_ES_Dn57_2_GTCCGC	50bp SR	14239418	our study
ES-Suv39-dKO_RNA	RNAseq	ES cells	mouse	GS1289_ES_Dn57_3_GTGAAA	50bp SR	15656670	our study
DE-wt26-Con_RNA	RNAseq	DE cells	mouse	GS1290_DE_wt26_1_GTGGCC	50bp SR	15289113	our study
DE-wt26-Con_RNA	RNAseq	DE cells	mouse	GS1291_DE_wt26_2_GTTTCG	50bp SR	15793799	our study
DE-wt26-Con_RNA	RNAseq	DE cells	mouse	GS1292_DE_wt26_3_CGTACG	50bp SR	11070117	our study
DE-Suv39-dKO_RNA	RNAseq	DE cells	mouse	GS1293_DE_Dn57_1_GAGTGG	50bp SR	12455362	our study
DE-Suv39-dKO_RNA	RNAseq	DE cells	mouse	GS1294_DE_Dn57_2_ACTGAT	50bp SR	11279437	our study
DE-Suv39-dKO_RNA	RNAseq	DE cells	mouse	GS1295_DE_Dn57_3_ATTCCT	50bp SR	14039987	our study
XEN-Setdb1-Con-lnput_H3K9me3	ChIPseq	XEN cells	mouse	GS124_XEN_70_1_input_ACAGTG	50bp SR	23550600	our study
XEN-Setdb1-KO-lnput_H3K9me3	ChIPseq	XEN cells	mouse	GS125_XEN_63_4_input_TGACCA	50bp SR	25402067	our study
ES-Setdb1-Con_H3K9me3	ChIPseq	ES cells	mouse	GS501_ES_B70_1_1st_TTAGGC	50bp SR	11432019	our study
ES-Setdb1-Con_H3K9me3	ChIPseq	ES cells	mouse	GS503_ES_B70_1_2nd_GATCAG	50bp SR	13528047	our study
ES-Setdb1-KO_H3K9me3	ChIPseq	ES cells	mouse	GS500_ES_B63_4_1st_CGATGT	50bp SR	13830054	our study
ES-Setdb1-KO_H3K9me3	ChIPseq	ES cells	mouse	GS502_ES_B63_4_2nd_ACTTGA	50bp SR	18252338	our study
XEN-Setdb1-Con_H3K9me3	ChIPseq	XEN cells	mouse	GS505_XEN_70_1_1st_ACAGTG	50bp SR	16861582	our study
XEN-Setdb1-Con_H3K9me3	ChIPseq	XEN cells	mouse	GS507_XEN_70_1_2nd_GGCTAC	50bp SR	15209097	our study
XEN-Setdb1-KO_H3K9me3	ChIPseq	XEN cells	mouse	GS504_XEN_63_4_1st_TGACCA	50bp SR	19084508	our study
XEN-Setdb1-KO_H3K9me3	ChIPseq	XEN cells	mouse	GS506_XEN_63_4_2nd_TAGCTT	50bp SR	19636809	our study
DE-Setdb1-Con_H3K9me3	ChIPseq	DE cells	mouse	GS509_DE_70_1_1st_GCCAAT	50bp SR	10608785	our study
DE-Setdb1-Con_H3K9me3	ChIPseq	DE cells	mouse	GS511_DE_70_1_2nd_ATCACG	50bp SR	14199318	our study
DE-Setdb1-KO_H3K9me3	ChIPseq	DE cells	mouse	GS508_DE_63_4_1st_ACAGTG	50bp SR	16112348	our study
DE-Setdb1-KO_H3K9me3	ChIPseq	DE cells	mouse	GS510_DE_63_4_2nd_CTTGTA	50bp SR	11613300	our study
ES-J1-Con_H3K9me3	ChIPseq	ES cells	mouse	GS807_ES_j1wt_1st_ATCACG	50bp SR	32983542	our study
ES-J1-Con_H3K9me3	ChIPseq	ES cells	mouse	GS813_ES_j1wt_2nd_CAGATC	50bp SR	41165233	our study
ES-Dnmt1-KO_H3K9me3	ChIPseq	ES cells	mouse	GS808_ES_Dnmt1ko_1st_CGATGT	50bp SR	27623189	our study
ES-Dnmt1-KO_H3K9me3	ChIPseq	ES cells	mouse	GS814_ES_Dnmt1ko_2nd_ACTTGA	50bp SR	28129315	our study
XEN-J1-Con_H3K9me3	ChIPseq	XEN cells	mouse	GS809_XEN_j1wt_1st_TTAGGC	50bp SR	38995955	our study
XEN-J1-Con_H3K9me3	ChIPseq	XEN cells	mouse	GS815_XEN_j1wt_2nd_GATCAG	50bp SR	43301906	our study
XEN-Dnmt1-KO_H3K9me3	ChIPseq	XEN cells	mouse	GS810_XEN_Dnmt1ko_1st_TGACCA	50bp SR	27496482	our study
XEN-Dnmt1-KO_H3K9me3	ChIPseq	XEN cells	mouse	GS816_XEN_Dnmt1ko_2nd_TAGCTT	50bp SR	26680199	our study
DE-J1-Con_H3K9me3	ChIPseq	DE cells	mouse	GS811_DE_j1wt_1st_ACAGTG	50bp SR	26629665	our study
DE-J1-Con_H3K9me3	ChIPseq	DE cells	mouse	GS817_DE_j1wt_2nd_GGCTAC	50bp SR	40211640	our study
DE-Dnmt1-KO_H3K9me3	ChIPseq	DE cells	mouse	GS812_DE_Dnmt1ko_1st_GCCAAT	50bp SR	28925199	our study
DE-Dnmt1-KO_H3K9me3	ChIPseq	DE cells	mouse	GS818_DE_Dnmt1ko_2nd_CTTGTA	50bp SR	31807547	our study
ES-J1-Con_H3K9me3	ChIPseq	ES cells	mouse	GS1134_J1-ES-1_AGTCAA	50bp SR	27431690	our study
ES-J1-Con_H3K9me3	ChIPseq	ES cells	mouse	GS1135_J1-ES-2_AGTTCC	50bp SR	18581836	our study
ES-Dnmt1-KO_H3K9me3	ChIPseq	ES cells	mouse	GS1136_Dnmt1-KO-ES-1_ATGTCA	50bp SR	27209323	our study
ES-Dnmt1-KO_H3K9me3	ChIPseq	ES cells	mouse	GS1137_Dnmt1-KO-ES-2_CCGTCC	50bp SR	26199309	our study
XEN-J1-Con_H3K9me3	ChIPseq	XEN cells	mouse	GS1138_J1-XEN-1_GTCCGC	50bp SR	20827905	our study
XEN-J1-Con_H3K9me3	ChIPseq	XEN cells	mouse	GS1139_J1-XEN-2_GTGAAA	50bp SR	7462767	our study
XEN-Dnmt1-KO_H3K9me3	ChIPseq	XEN cells	mouse	GS1140_Dnmt1-KO-XEN-1_GTGGCC	50bp SR	20381858	our study
XEN-Dnmt1-KO_H3K9me3	ChIPseq	XEN cells	mouse	GS1141_Dnmt1-KO-XEN-2_GTTTCG	50bp SR	26138784	our study
DE-J1-Con_H3K9me3	ChIPseq	DE cells	mouse	GS1142_J1-DE-1_CGTACG	50bp SR	15531229	our study
DE-J1-Con_H3K9me3	ChIPseq	DE cells	mouse	GS1143_J1-DE-2_GAGTGG	50bp SR	18105269	our study
DE-Dnmt1-KO_H3K9me3	ChIPseq	DE cells	mouse	GS1144_Dnmt1-KO-DE-1_ACTGAT	50bp SR	24387021	our study
DE-Dnmt1-KO_H3K9me3	ChIPseq	DE cells	mouse	GS1145_Dnmt1-KO-DE-2_ATTCCT	50bp SR	24789357	our study
ES-wt26-Con_H3K9me3	ChIPseq	ES cells	mouse	GS1276_ES_wt26_1_AGTCAA	50bp SR	38779585	our study
ES-wt26-Con_H3K9me3	ChIPseq	ES cells	mouse	GS1277_ES_wt26_2_AGTTCC	50bp SR	45685622	our study
ES-Suv39-dKO_H3K9me3	ChIPseq	ES cells	mouse	GS1278_ES_Dn57_1_ATGTCA	50bp SR	22756967	our study
ES-Suv39-dKO_H3K9me3	ChIPseq	ES cells	mouse	GS1279_ES_Dn57_2_CCGTCC	50bp SR	27884060	our study
DE-wt26-Con_H3K9me3	ChIPseq	DE cells	mouse	GS1280_DE_wt26_1_GTCCGC	50bp SR	28791676	our study
DE-wt26-Con_H3K9me3	ChIPseq	DE cells	mouse	GS1281_DE_wt26_2_GTGAAA	50bp SR	23482125	our study
DE-Suv39-dKO_H3K9me3	ChIPseq	DE cells	mouse	GS1282_DE_Dn57_1_GTGGCC	50bp SR	34304824	our study
DE-Suv39-dKO_H3K9me3	ChIPseq	DE cells	mouse	GS1283_DE_Dn57_2_GTTTCG	50bp SR	22937066	our study
DE-d12-Setdb1-Con_H3K9me3	ChIPseq	DE cells	mouse	GS1445_B70_DE_d12_GCACGGAC_TGCGAGAC	50bp SR	17594040	our study
DE-d12-Setdb1-Con_H3K9me3	ChIPseq	DE cells	mouse	GS1449_B70_DE_d12_ATGAGGCC_CAATTAAC	50bp SR	16013729	our study
DE-d12-Setdb1-Con_H3K9me3	ChIPseq	DE cells	mouse	GS1417_B70_DE_d12_TCTCTACT_GAACCGCG	50bp SR	18173538	our study
DE-d12-Setdb1-KO_H3K9me3	ChIPseq	DE cells	mouse	GS1444_B63_DE_d12_ATGTAAGT_CATAGAGT	50bp SR	15487973	our study
DE-d12-Setdb1-KO_H3K9me3	ChIPseq	ES cells	mouse	GS1448_B63_DE_d12_GCAGAATT_TGGCCGGT	50bp SR	19655406	our study
DE-d12-Setdb1-KO_H3K9me3	ChIPseq	ES cells	mouse	GS1416_B63_DE_d12_GACCTGAA_CTCACCAA	50bp SR	18546420	our study
DE-d14-Setdb1-Con_H3K9me3	ChIPseq	ES cells	mouse	GS1447_B70_DE_d14_AACGTTCC_AGTACTCC	50bp SR	15722661	our study
DE-d14-Setdb1-Con_H3K9me3	ChIPseq	ES cells	mouse	GS1418_B63_DE_d14_CTCTCGTC_AGGTTATA	50bp SR	19625667	our study
DE-d14-Setdb1-KO_H3K9me3	ChIPseq	DE cells	mouse	GS1446_B63_DE_d14_GGTACCTT_GACGTCTT	50bp SR	22812893	our study
DE-d14-Setdb1-KO_H3K9me3	ChIPseq	DE cells	mouse	GS1419_B70_DE_d14_CCAAGTCT_TCATCCTT	50bp SR	15238760	our study
