# Supplementary material for: Dominant role of DNA methylation over H3K9me3 for IAP silencing in endoderm
Source: Nat Commun. 2022 Sep 19;13:5447. doi: 10.1038/s41467-022-32978-7 (PMC9485127; doi:10.1038/s41467-022-32978-7)
Supplement: Supplementary file 18 — Source Data [file 41467_2022_32978_MOESM18_ESM.xlsx]

## Sheet: Figure 4
Figure 4C
IAP-LTR	Control/Setdb1 ko
GS479	ES-con-1	0.934	0.903	0.952	0.967	0.983	0.919	0.984	0.984	0.968	0.952	0.984	0.951	0.919	0.919	0.871	0.984	0.967	0.968
GS481	ES-con-2	0.959	0.907	0.974	0.986	1	0.961	0.987	0.974	1	0.973	0.987	1	0.987	0.987	1	0.961	0.987	0.987
GS478	ES-ko-1	0.959	0.867	0.959	0.973	0.987	0.917	0.947	0.974	0.987	0.961	0.947	0.96	0.934	0.908	0.987	0.961	0.947	0.974
GS480	ES-ko-2	0.986	0.865	0.959	0.972	0.971	0.973	0.973	0.973	0.973	0.986	0.973	0.986	0.986	0.986	0.973	0.986	0.986	0.959
GS483	XEN-con-1	0.915	0.78	0.948	0.929	0.947	0.983	0.915	0.949	0.983	0.881	0.915	0.914	0.949	0.983	0.898	0.847	0.898	0.932
GS484	XEN-con-2	0.845	0.77	0.915	0.934	0.949	0.934	0.918	0.934	0.934	0.803	0.85	0.885	0.918	0.754	0.951	0.803	0.82	0.918
GS482	XEN-ko-1	0.81	0.578	0.781	0.885	0.794	0.889	0.906	0.891	0.891	0.714	0.859	0.823	0.891	0.797	0.875	0.746	0.781	0.797
GS485	XEN-ko-2	0.818	0.769	0.856	0.894	0.897	0.846	0.846	0.822	0.846	0.856	0.846	0.813	0.835	0.758	0.857	0.769	0.813	0.798
GS487	DE-con-1	0.969	0.97	0.955	0.969	0.984	0.954	0.97	0.97	0.955	0.939	0.954	0.97	0.939	0.985	0.954	0.985	0.985	1
GS489	DE-con-2	0.961	0.947	0.974	0.973	0.987	0.974	0.949	0.949	0.974	0.962	0.974	0.987	0.923	0.923	0.961	0.936	0.949	0.962
GS486	DE-ko-1	0.952	0.923	0.97	0.968	0.955	0.985	0.955	0.97	1	0.985	0.954	0.954	0.939	0.924	0.97	0.985	0.969	0.969
GS488	DE-ko-2	0.911	0.927	0.951	0.938	0.963	0.963	0.963	0.939	0.902	0.975	0.938	0.938	0.939	0.902	0.951	0.914	0.939	0.927
5mc	ES-con	0.9465	0.905	0.963	0.9765	0.9915	0.94	0.9855	0.979	0.984	0.9625	0.9855	0.9755	0.953	0.953	0.9355	0.9725	0.977	0.9775
	ES-ko	0.9725	0.866	0.959	0.9725	0.979	0.945	0.96	0.9735	0.98	0.9735	0.96	0.973	0.96	0.947	0.98	0.9735	0.9665	0.9665
	XEN-con	0.88	0.775	0.9315	0.9315	0.948	0.9585	0.9165	0.9415	0.9585	0.842	0.8825	0.8995	0.9335	0.8685	0.9245	0.825	0.859	0.925
	XEN-ko	0.814	0.6735	0.8185	0.8895	0.8455	0.8675	0.876	0.8565	0.8685	0.785	0.8525	0.818	0.863	0.7775	0.866	0.7575	0.797	0.7975
	DE-con	0.965	0.9585	0.9645	0.971	0.9855	0.964	0.9595	0.9595	0.9645	0.9505	0.964	0.9785	0.931	0.954	0.9575	0.9605	0.967	0.981
	DE-ko	0.9315	0.925	0.9605	0.953	0.959	0.974	0.959	0.9545	0.951	0.98	0.946	0.946	0.939	0.913	0.9605	0.9495	0.954	0.948
STDEV	ES-con	0.0176777	0.00282843	0.0155563	0.013435	0.0120208	0.0296985	0.00212132	0.00707107	0.0226274	0.0148492	0.00212132	0.0346482	0.0480833	0.0480833	0.0912168	0.0162635	0.0141421	0.013435
	ES-ko	0.0190919	0.00141421	0	0.000707107	0.0113137	0.039598	0.0183848	0.000707107	0.00989949	0.0176777	0.0183848	0.0183848	0.0367696	0.0551543	0.00989949	0.0176777	0.0275772	0.0106066
	XEN-con	0.0494975	0.00707107	0.0233345	0.00353553	0.00141421	0.0346482	0.00212132	0.0106066	0.0346482	0.0551543	0.0459619	0.0205061	0.0219203	0.161927	0.0374767	0.0311127	0.0551543	0.00989949
	XEN-ko	0.00565685	0.135057	0.053033	0.00636396	0.072832	0.0304056	0.0424264	0.0487904	0.0318198	0.100409	0.00919239	0.00707107	0.039598	0.0275772	0.0127279	0.0162635	0.0226274	0.000707107
	DE-con	0.00565685	0.0162635	0.013435	0.00282843	0.00212132	0.0141421	0.0148492	0.0148492	0.013435	0.0162635	0.0141421	0.0120208	0.0113137	0.0438406	0.00494975	0.0346482	0.0254558	0.0268701
	DE-ko	0.0289914	0.00282843	0.013435	0.0212132	0.00565685	0.0155563	0.00565685	0.0219203	0.0692965	0.00707107	0.0113137	0.0113137	0	0.0155563	0.013435	0.0502046	0.0212132	0.0296985
IAP-GAG	Control/Setdb1 ko
GS449	ES-con-1	0.98	0.966	0.966	0.979	0.986	0.953	0.987	0.959	0.973	0.969	0.953	0.906	0.973	0.966	0.946	0.986	0.966	0.765	0.741	0.708	0.933	0.954	0.682	0.96	0.966	0.919	0.913
GS820	ES-con-2	0.97	0.954	0.97	0.961	0.97	0.962	0.954	0.947	0.985	0.973	0.955	0.932	0.932	0.985	0.887	0.955	0.992	0.729	0.78	0.682	0.947	0.97	0.677	0.992	0.962	0.932	0.91
GS448	ES-ko-1	0.933	0.959	0.98	0.986	0.987	0.947	0.993	0.967	0.973	0.954	0.933	0.947	0.96	0.967	0.878	0.987	0.986	0.78	0.745	0.66	0.966	0.991	0.725	0.98	0.939	0.94	0.88
GS450	ES-ko-2	0.949	0.949	0.971	0.963	0.993	0.971	0.978	0.971	0.971	0.957	0.913	0.906	0.935	0.978	0.92	0.964	0.964	0.775	0.706	0.744	0.935	0.977	0.601	0.986	0.964	0.913	0.927
GS453	XEN-con-1	0.942	0.885	0.921	0.906	0.929	0.921	0.95	0.893	0.914	0.933	0.921	0.857	0.9	0.964	0.755	0.943	0.942	0.752	0.584	0.619	0.936	0.875	0.643	0.936	0.807	0.693	0.769
GS454	XEN-con-2	0.847	0.833	0.927	0.87	0.935	0.891	0.934	0.927	0.891	0.867	0.862	0.757	0.839	0.934	0.75	0.87	0.906	0.701	0.578	0.654	0.826	0.905	0.587	0.855	0.818	0.686	0.768
GS452	XEN-ko-1	0.319	0.398	0.54	0.522	0.522	0.312	0.453	0.553	0.522	0.44	0.4	0.375	0.484	0.509	0.362	0.528	0.532	0.431	0.338	0.386	0.466	0.708	0.494	0.547	0.388	0.35	0.344
GS455	XEN-ko-2	0.469	0.478	0.644	0.592	0.594	0.494	0.618	0.696	0.686	0.493	0.5	0.447	0.531	0.658	0.456	0.606	0.711	0.56	0.369	0.471	0.556	0.839	0.469	0.648	0.506	0.494	0.433
GS457	DE-con-1	0.983	0.975	0.975	0.975	0.95	0.958	0.967	0.992	0.966	0.991	0.966	0.941	0.967	0.992	0.915	0.983	0.967	0.697	0.752	0.724	0.983	0.988	0.667	0.95	0.95	0.966	0.924
GS459	DE-con-2	0.979	0.944	0.973	0.938	1	0.973	0.973	0.952	0.966	0.935	0.993	0.939	0.973	0.993	0.918	0.932	0.966	0.816	0.752	0.622	0.918	0.973	0.694	0.973	0.952	0.952	0.882
GS456	DE-ko-1	0.946	0.962	0.961	0.953	0.985	0.953	0.977	0.969	0.954	0.982	0.9	0.901	0.938	0.961	0.908	0.962	0.977	0.798	0.688	0.672	0.931	0.9	0.71	0.954	0.908	0.862	0.862
GS458	DE-ko-2	0.94	0.959	0.987	0.98	0.98	0.966	0.98	0.953	0.92	0.957	0.953	0.92	0.946	0.973	0.893	0.966	0.98	0.747	0.728	0.667	0.959	1	0.713	0.967	0.919	0.893	0.892
5mc	ES-con	0.975	0.96	0.968	0.97	0.978	0.9575	0.9705	0.953	0.979	0.971	0.954	0.919	0.9525	0.9755	0.9165	0.9705	0.979	0.747	0.7605	0.695	0.94	0.962	0.6795	0.976	0.964	0.9255	0.9115
	ES-ko	0.941	0.954	0.9755	0.9745	0.99	0.959	0.9855	0.969	0.972	0.9555	0.923	0.9265	0.9475	0.9725	0.899	0.9755	0.975	0.7775	0.7255	0.702	0.9505	0.984	0.663	0.983	0.9515	0.9265	0.9035
	XEN-con	0.8945	0.859	0.924	0.888	0.932	0.906	0.942	0.91	0.9025	0.9	0.8915	0.807	0.8695	0.949	0.7525	0.9065	0.924	0.7265	0.581	0.6365	0.881	0.89	0.615	0.8955	0.8125	0.6895	0.7685
	XEN-ko	0.394	0.438	0.592	0.557	0.558	0.403	0.5355	0.6245	0.604	0.4665	0.45	0.411	0.5075	0.5835	0.409	0.567	0.6215	0.4955	0.3535	0.4285	0.511	0.7735	0.4815	0.5975	0.447	0.422	0.3885
	DE-con	0.981	0.9595	0.974	0.9565	0.975	0.9655	0.97	0.972	0.966	0.963	0.9795	0.94	0.97	0.9925	0.9165	0.9575	0.9665	0.7565	0.752	0.673	0.9505	0.9805	0.6805	0.9615	0.951	0.959	0.903
	DE-ko	0.943	0.9605	0.974	0.9665	0.9825	0.9595	0.9785	0.961	0.937	0.9695	0.9265	0.9105	0.942	0.967	0.9005	0.964	0.9785	0.7725	0.708	0.6695	0.945	0.95	0.7115	0.9605	0.9135	0.8775	0.877
STDEV	ES-con	0.00707107	0.00848528	0.00282843	0.0127279	0.0113137	0.00636396	0.0233345	0.00848528	0.00848528	0.00282843	0.00141421	0.0183848	0.0289914	0.013435	0.0417193	0.0219203	0.0183848	0.0254558	0.0275772	0.0183848	0.00989949	0.0113137	0.00353553	0.0226274	0.00282843	0.00919239	0.00212132
	ES-ko	0.0113137	0.00707107	0.00636396	0.0162635	0.00424264	0.0169706	0.0106066	0.00282843	0.00141421	0.00212132	0.0141421	0.0289914	0.0176777	0.00777817	0.0296985	0.0162635	0.0155563	0.00353553	0.0275772	0.059397	0.0219203	0.00989949	0.0876812	0.00424264	0.0176777	0.0190919	0.033234
	XEN-con	0.0671751	0.0367696	0.00424264	0.0254558	0.00424264	0.0212132	0.0113137	0.0240416	0.0162635	0.046669	0.0417193	0.0707107	0.0431335	0.0212132	0.00353553	0.0516188	0.0254558	0.0360624	0.00424264	0.0247487	0.0777817	0.0212132	0.039598	0.0572756	0.00777817	0.00494975	0.000707107
	XEN-ko	0.106066	0.0565685	0.0735391	0.0494975	0.0509117	0.128693	0.116673	0.101116	0.115966	0.0374767	0.0707107	0.0509117	0.033234	0.105359	0.066468	0.0551543	0.126572	0.0912168	0.0219203	0.0601041	0.0636396	0.092631	0.0176777	0.0714178	0.0834386	0.101823	0.0629325
	DE-con	0.00282843	0.0219203	0.00141421	0.026163	0.0353553	0.0106066	0.00424264	0.0282843	0	0.039598	0.0190919	0.00141421	0.00424264	0.000707107	0.00212132	0.0360624	0.000707107	0.0841457	0	0.0721249	0.0459619	0.0106066	0.0190919	0.0162635	0.00141421	0.00989949	0.0296985
	DE-ko	0.00424264	0.00212132	0.0183848	0.0190919	0.00353553	0.00919239	0.00212132	0.0113137	0.0240416	0.0176777	0.0374767	0.013435	0.00565685	0.00848528	0.0106066	0.00282843	0.00212132	0.0360624	0.0282843	0.00353553	0.019799	0.0707107	0.00212132	0.00919239	0.00777817	0.0219203	0.0212132

## Sheet: Figure S2
Figure S2D
sample	cp					fc	sd
ck_4_Setdb1	27.7			Setdb1_con	1.0281	1	0.779687
ck_8_Setdb1	28.54				0.727051
ck_11_Setdb1	26.57				2.04937
ck_12_Setdb1	30.5				0.195473
ko_1_Setdb1	39.67			Setdb1_ko	0.000370022	0.0431528	0.0618482
ko_3_Setdb1	30.66				0.132263
ko_11_Setdb1	37.06				0.00221974
ko_13_Setdb1	32.39				0.0377583
ck_4_HPRT	25.19
ck_8_HPRT	28.72
ck_11_HPRT	23.855
ck_12_HPRT	29.42
ko_1_HPRT	30.79
ko_3_HPRT	25.205
ko_11_HPRT	30.51
ko_13_HPRT	24.4225

## Sheet: Figure S3_B
sample	cp		sample	cp					fc	sd
Control			Setdb1 ko				Setdb1_DE_con	0.936075	1	0.0586958
DE_con_1_Setdb1	28.88		DE_ko_1_Setdb1	32.88				1.05147
DE_con_1_Setdb1	28.79		DE_ko_1_Setdb1	33.43				1.01246
DE_con_1_Setdb1	28.97		DE_ko_1_Setdb1	33.4			Setdb1_DE_ko	0.0831077	0.120164	0.0405321
DE_con_1_Setdb1	29.23		DE_ko_1_Setdb1	32.76				0.113935
DE_con_2_Setdb1	28.69		DE_ko_2_Setdb1	32.43				0.163451
DE_con_2_Setdb1	28.42		DE_ko_2_Setdb1	32.3			Setdb1_XEN_con	1.20693	1	0.213499
DE_con_2_Setdb1	29.12		DE_ko_2_Setdb1	30.51				1.01257
DE_con_2_Setdb1	28.92		DE_ko_2_Setdb1	32.8				0.780491
DE_con_3_Setdb1	28.53		DE_ko_3_Setdb1	31.49			Setdb1_XEN_ko	0.000860582	0.00305335	0.00348228
DE_con_3_Setdb1	27.74		DE_ko_3_Setdb1	32.71				0.00706865
DE_con_3_Setdb1	27.48		DE_ko_3_Setdb1	32.26				0.00123081
DE_con_3_Setdb1	28.42		DE_ko_3_Setdb1	32.52			Sox17_DE_con	0.795053	1	0.311388
XEN_con_1_Setdb1	28.86		XEN_ko_1_Setdb1	40				1.35832
XEN_con_1_Setdb1	29.28		XEN_ko_1_Setdb1	40				0.846623
XEN_con_1_Setdb1	28.94		XEN_ko_1_Setdb1	40			Sox17_DE_ko	0.82248	0.726446	0.102009
XEN_con_1_Setdb1	28.38		XEN_ko_1_Setdb1	40				0.737496
XEN_con_2_Setdb1	29.46		XEN_ko_2_Setdb1	34.81				0.619362
XEN_con_2_Setdb1	29.39		XEN_ko_2_Setdb1	40			Sox17_XEN_con	0.675687	1	0.292215
XEN_con_3_Setdb1	30.4		XEN_ko_3_Setdb1	40				1.24281
XEN_con_3_Setdb1	29.47		XEN_ko_3_Setdb1	40				1.0815
DE_con_1_Sox17	27.82		DE_ko_1_Sox17	29.4			Sox17_XEN_ko	0.559876	0.679074	0.103922
DE_con_1_Sox17	28.54		DE_ko_1_Sox17	28.63				0.750659
DE_con_1_Sox17	28.54		DE_ko_1_Sox17	28.72				0.726686
DE_con_1_Sox17	28.29		DE_ko_1_Sox17	28.87			IAP_DE_con	0.912561	1	0.345664
DE_con_2_Sox17	27.3		DE_ko_2_Sox17	28.63				1.38099
DE_con_2_Sox17	27.6		DE_ko_2_Sox17	28.69				0.706452
DE_con_2_Sox17	27.48		DE_ko_2_Sox17	28.41			IAP_DE_ko	0.687496	0.832694	0.533375
DE_con_2_Sox17	27.67		DE_ko_2_Sox17	27.91				1.42363
DE_con_3_Sox17	27.5		DE_ko_3_Sox17	29.82				0.386952
DE_con_3_Sox17	27.3		DE_ko_3_Sox17	29.39			IAP_XEN_con	0.562893	1	0.411704
DE_con_3_Sox17	27.15		DE_ko_3_Sox17	28.96				1.38043
DE_con_3_Sox17	27.63		DE_ko_3_Sox17	29.5				1.05668
XEN_con_1_Sox17	27.47		XEN_ko_1_Sox17	28.56			IAP_XEN_ko	50.9032	72.8666	19.1197
XEN_con_1_Sox17	27.44		XEN_ko_1_Sox17	28.7				85.7899
XEN_con_1_Sox17	27.36		XEN_ko_1_Sox17	27.92				81.9067
XEN_con_1_Sox17	27.42		XEN_ko_1_Sox17	28.32
XEN_con_2_Sox17	26.82		XEN_ko_2_Sox17	28.52
XEN_con_2_Sox17	26.88		XEN_ko_2_Sox17	28.27
XEN_con_3_Sox17	26.86		XEN_ko_3_Sox17	28.75
XEN_con_3_Sox17	27.51		XEN_ko_3_Sox17	28.28
DE_con_1_IAP	26.47		DE_ko_1_IAP	27.56
DE_con_1_IAP	26.39		DE_ko_1_IAP	27.4
DE_con_1_IAP	26.55		DE_ko_1_IAP	27.55
DE_con_1_IAP	26.33		DE_ko_1_IAP	27.49
DE_con_2_IAP	25.75		DE_ko_2_IAP	25.86
DE_con_2_IAP	25.75		DE_ko_2_IAP	25.96
DE_con_2_IAP	25.69		DE_ko_2_IAP	25.65
DE_con_2_IAP	26.11		DE_ko_2_IAP	25.72
DE_con_3_IAP	26.34		DE_ko_3_IAP	28.64
DE_con_3_IAP	26.21		DE_ko_3_IAP	28.16
DE_con_3_IAP	25.65		DE_ko_3_IAP	28.39
DE_con_3_IAP	25.77		DE_ko_3_IAP	28.54
XEN_con_1_IAP	25.62		XEN_ko_1_IAP	19.87
XEN_con_1_IAP	25.55		XEN_ko_1_IAP	19.54
XEN_con_1_IAP	25.51		XEN_ko_1_IAP	19.53
XEN_con_1_IAP	25.31		XEN_ko_1_IAP	19.78
XEN_con_2_IAP	24.48		XEN_ko_2_IAP	19.32
XEN_con_2_IAP	24.54		XEN_ko_2_IAP	19.42
XEN_con_3_IAP	24.71		XEN_ko_3_IAP	19.85
XEN_con_3_IAP	25.35		XEN_ko_3_IAP	19.17
DE_con_1_gapdh	22.64		DE_ko_1_gapdh	23.18
DE_con_1_gapdh	22.73		DE_ko_1_gapdh	23.46
DE_con_1_gapdh	22.61		DE_ko_1_gapdh	23.79
DE_con_1_gapdh	22.69		DE_ko_1_gapdh	23.39
DE_con_2_gapdh	22.45		DE_ko_2_gapdh	22.87
DE_con_2_gapdh	22.51		DE_ko_2_gapdh	22.72
DE_con_2_gapdh	22.9		DE_ko_2_gapdh	22.9
DE_con_2_gapdh	22.96		DE_ko_2_gapdh	22.95
DE_con_3_gapdh	21.73		DE_ko_3_gapdh	23.7
DE_con_3_gapdh	22.29		DE_ko_3_gapdh	23.39
DE_con_3_gapdh	21.87		DE_ko_3_gapdh	22.89
DE_con_3_gapdh	21.97		DE_ko_3_gapdh	22.95
XEN_con_1_gapdh	23.4		XEN_ko_1_gapdh	24.24
XEN_con_1_gapdh	23.35		XEN_ko_1_gapdh	24.34
XEN_con_1_gapdh	23.18		XEN_ko_1_gapdh	23.96
XEN_con_1_gapdh	23.25		XEN_ko_1_gapdh	23.86
XEN_con_2_gapdh	23.56		XEN_ko_2_gapdh	24.51
XEN_con_2_gapdh	23.45		XEN_ko_2_gapdh	24.4
XEN_con_3_gapdh	24.06		XEN_ko_3_gapdh	24.66
XEN_con_3_gapdh	23.5		XEN_ko_3_gapdh	24.5
DE_con_1_hprt	28.47		DE_ko_1_hprt	28.9
DE_con_1_hprt	28.77		DE_ko_1_hprt	29.28
DE_con_1_hprt	28.87		DE_ko_1_hprt	29.26
DE_con_1_hprt	28.66		DE_ko_1_hprt	29.26
DE_con_2_hprt	28.54		DE_ko_2_hprt	28.51
DE_con_2_hprt	28.55		DE_ko_2_hprt	28.38
DE_con_2_hprt	28.65		DE_ko_2_hprt	28.34
DE_con_2_hprt	28.73		DE_ko_2_hprt	28.61
DE_con_3_hprt	27.64		DE_ko_3_hprt	29.84
DE_con_3_hprt	27.85		DE_ko_3_hprt	29.74
DE_con_3_hprt	27.92		DE_ko_3_hprt	29.73
DE_con_3_hprt	27.61		DE_ko_3_hprt	29.44
XEN_con_1_hprt	26.48		XEN_ko_1_hprt	27.25
XEN_con_1_hprt	26.66		XEN_ko_1_hprt	26.72
XEN_con_1_hprt	25.62		XEN_ko_1_hprt	26.7
XEN_con_1_hprt	26.52		XEN_ko_1_hprt	26.77
XEN_con_2_hprt	26.82		XEN_ko_2_hprt	27.82
XEN_con_2_hprt	26.65		XEN_ko_2_hprt	26.98
XEN_con_3_hprt	26.65		XEN_ko_3_hprt	27.38
XEN_con_3_hprt	26.77		XEN_ko_3_hprt	27.45

## Sheet: Figure S3_C
Figure S3C

## Sheet: Figure S3_H
Figure S3H		sample	cp	sample	cp
		Control		Setdb1 ko							fc	sd
DE cells	Setdb1	DED3_ctrl_Setdb1_1	24.87	DED3_ko_Setdb1_1	23.58				Setdb1-DE-d3-con	0.602831	1	0.40393
		DED3_ctrl_Setdb1_1	24.63	DED3_ko_Setdb1_1	23.52					0.986803
		DED3_ctrl_Setdb1_1	24.63	DED3_ko_Setdb1_1	23.43					1.41037
		DED3_ctrl_Setdb1_1	24.56	DED3_ko_Setdb1_1	23.57				Setdb1-DE-d3-ko	0.593438	0.743067	0.159902
		DED5_ctrl_Setdb1_1	24.5	DED5_ko_Setdb1_1	25.7					0.911567
		DED5_ctrl_Setdb1_1	23.82	DED5_ko_Setdb1_1	25.96					0.724194
		DED5_ctrl_Setdb1_1	24.39	DED5_ko_Setdb1_1	25.98				Setdb1-DE-d5-con	0.997044	1	0.223387
		DED5_ctrl_Setdb1_1	24.4	DED5_ko_Setdb1_1	25.96					0.778106
		DED7_ctrl_Setdb1_1	23.41	DED7_ko_Setdb1_1	29.27					1.22485
		DED7_ctrl_Setdb1_1	23.38	DED7_ko_Setdb1_1	29.29				Setdb1-DE-d5-ko	0.214445	0.310085	0.166946
		DED7_ctrl_Setdb1_1	23.48	DED7_ko_Setdb1_1	29.21					0.212954
		DED7_ctrl_Setdb1_1	23.52	DED7_ko_Setdb1_1	28.97					0.502855
		DED3_ctrl_Setdb1_2	25.44	DED3_ko_Setdb1_2	23.96				Setdb1-DE-d7-con	1.54128	1	0.489637
		DED3_ctrl_Setdb1_2	24.95	DED3_ko_Setdb1_2	25.23					0.870815
		DED3_ctrl_Setdb1_2	23.96	DED3_ko_Setdb1_2	24.82					0.587908
		DED5_ctrl_Setdb1_2	24.38	DED5_ko_Setdb1_2	25.9				Setdb1-DE-d7-ko	0.277191	0.0965066	0.156494
		DED5_ctrl_Setdb1_2	25.48	DED5_ko_Setdb1_2	26.22					0.00845063
		DED5_ctrl_Setdb1_2	25.39	DED5_ko_Setdb1_2	25.89					0.00387836
		DED7_ctrl_Setdb1_2	25.44	DED7_ko_Setdb1_2	35.42				Setdb1-DE-d9-con	0.940873	1	0.0525867
		DED7_ctrl_Setdb1_2	25.31	DED7_ko_Setdb1_2	33.34					1.04154
		DED7_ctrl_Setdb1_2	25.33	DED7_ko_Setdb1_2	35.57					1.01759
		DED3_ctrl_Setdb1_3	24.48	DED3_ko_Setdb1_3	23.89				Setdb1-DE-d9-ko	0.0146757	0.0129696	0.0147811
		DED3_ctrl_Setdb1_3	24.34	DED3_ko_Setdb1_3	24.4					0.0112635
		DED3_ctrl_Setdb1_3	22.56	DED3_ko_Setdb1_3	24.44					0.0384001
		DED5_ctrl_Setdb1_3	24.75	DED5_ko_Setdb1_3	25.58				Setdb1-XEN-d3-con	0.626556	1	0.477307
		DED5_ctrl_Setdb1_3	24.81	DED5_ko_Setdb1_3	25.66					1.53776
		DED5_ctrl_Setdb1_3	24.78	DED5_ko_Setdb1_3	26.29					0.835686
		DED7_ctrl_Setdb1_3	30.71	DED7_ko_Setdb1_3	40				Setdb1-XEN-d3-ko	0.258999	0.457459	0.196909
		DED7_ctrl_Setdb1_3	30.43	DED7_ko_Setdb1_3	40					0.652778
		DED7_ctrl_Setdb1_3	30.53	DED7_ko_Setdb1_3	40.77					0.4606
		DED9_ctrl_Setdb1_1	23.4	DED9_ko_Setdb1_1	32.32				Setdb1-XEN-d5-con	0.925602	1	0.21467
		DED9_ctrl_Setdb1_1	22.74	DED9_ko_Setdb1_1	30.49					1.24197
		DED9_ctrl_Setdb1_1	22.96	DED9_ko_Setdb1_1	31.75					0.832426
		DED9_ctrl_Setdb1_2	22.27	DED9_ko_Setdb1_2	22.88				Setdb1-XEN-d5-ko	0.0098924	0.0385775	0.0403456
		DED9_ctrl_Setdb1_2	22.5	DED9_ko_Setdb1_2	23.25					0.0847106
		DED9_ctrl_Setdb1_2	22.5	DED9_ko_Setdb1_2	22.52					0.0211295
		DED9_ctrl_Setdb1_3	24.91	DED9_ko_Setdb1_3	28.96				Setdb1-XEN-d7-con	0.581932	1	0.390092
		DED9_ctrl_Setdb1_3	24.98	DED9_ko_Setdb1_3	28.98					1.35425
		DED9_ctrl_Setdb1_3	25.4	DED9_ko_Setdb1_3	30.62					1.06382
DE cells	IAP	DED3_ctrl_IAP_1	21.65	DED3_ko_IAP_1	19.86				Setdb1-XEN-d7-ko	0.0111631	0.0317426	0.0300697
		DED3_ctrl_IAP_1	21.67	DED3_ko_IAP_1	20.29					0.0662511
		DED3_ctrl_IAP_1	21.74	DED3_ko_IAP_1	19.81					0.0178135
		DED3_ctrl_IAP_1	21.5	DED3_ko_IAP_1	19.52				IAP-DE-d3-con	0.270786	1	0.949643
		DED5_ctrl_IAP_1	21.57	DED5_ko_IAP_1	21.31					0.655378
		DED5_ctrl_IAP_1	21.47	DED5_ko_IAP_1	21.31					2.07384
		DED5_ctrl_IAP_1	21.74	DED5_ko_IAP_1	21.38				IAP-DE-d3-ko	0.41039	0.713811	0.600168
		DED5_ctrl_IAP_1	21.75	DED5_ko_IAP_1	21.46					0.325934
		DED7_ctrl_IAP_1	19.77	DED7_ko_IAP_1	22.57					1.40511
		DED7_ctrl_IAP_1	19.99	DED7_ko_IAP_1	22.4				IAP-DE-d5-con	0.564786	1	0.731314
		DED7_ctrl_IAP_1	19.99	DED7_ko_IAP_1	22.57					1.84431
		DED7_ctrl_IAP_1	20.39	DED7_ko_IAP_1	22.4					0.5909
		DED3_ctrl_IAP_2	20.94	DED3_ko_IAP_2	21.77				IAP-DE-d5-ko	0.450228	1.6622	2.23168
		DED3_ctrl_IAP_2	21.81	DED3_ko_IAP_2	22.22					0.298746
		DED3_ctrl_IAP_2	20.81	DED3_ko_IAP_2	21.91					4.23764
		DED5_ctrl_IAP_2	19.8	DED5_ko_IAP_2	22.21				IAP-DE-d7-con	0.499249	1	0.451773
		DED5_ctrl_IAP_2	20.76	DED5_ko_IAP_2	21.99					1.12374
		DED5_ctrl_IAP_2	20.56	DED5_ko_IAP_2	21.95					1.37701
		DED7_ctrl_IAP_2	21.22	DED7_ko_IAP_2	24.97				IAP-DE-d7-ko	0.876702	1.09188	0.988028
		DED7_ctrl_IAP_2	19.76	DED7_ko_IAP_2	25.32					0.229169
		DED7_ctrl_IAP_2	18.88	DED7_ko_IAP_2	24.64					2.16976
		DED3_ctrl_IAP_3	19.23	DED3_ko_IAP_3	19.36				IAP-DE-d9-con	0.0453518	1	1.62417
		DED3_ctrl_IAP_3	18.95	DED3_ko_IAP_3	19.46					0.0793264
		DED3_ctrl_IAP_3	18.97	DED3_ko_IAP_3	18.48					2.87532
		DED5_ctrl_IAP_3	22.71	DED5_ko_IAP_3	18.23				IAP-DE-d9-ko	0.184046	0.480413	0.678125
		DED5_ctrl_IAP_3	21.73	DED5_ko_IAP_3	18.74					0.000919433
		DED5_ctrl_IAP_3	22.66	DED5_ko_IAP_3	20.94					1.25627
		DED7_ctrl_IAP_3	24.21	DED7_ko_IAP_3	25.73				IAP-XEN-d3-con	0.205897	1	0.740899
		DED7_ctrl_IAP_3	24.36	DED7_ko_IAP_3	26.56					1.1214
		DED7_ctrl_IAP_3	24.3	DED7_ko_IAP_3	25.98					1.6727
		DED9_ctrl_IAP_1	20.96	DED9_ko_IAP_1	20.5				IAP-XEN-d3-ko	0.401136	1.46192	0.943643
		DED9_ctrl_IAP_1	20.65	DED9_ko_IAP_1	21.6					1.77663
		DED9_ctrl_IAP_1	20.57	DED9_ko_IAP_1	21.47					2.20799
		DED9_ctrl_IAP_2	19.73	DED9_ko_IAP_2	19.94				IAP-XEN-d5-con	0.0797318	1	0.825654
		DED9_ctrl_IAP_2	19.76	DED9_ko_IAP_2	19.96					1.24441
		DED9_ctrl_IAP_2	18.88	DED9_ko_IAP_2	19.55					1.67585
		DED9_ctrl_IAP_3	16.91	DED9_ko_IAP_3	17.66				IAP-XEN-d5-ko	1.7901	1.31402	0.426459
		DED9_ctrl_IAP_3	17.22	DED9_ko_IAP_3	17.94					1.18497
		DED9_ctrl_IAP_3	16.62	DED9_ko_IAP_3	17.82					0.966988
DE cells	Gapdh	DED3_ctrl_Gapdh_1	17.74	DED3_ko_Gapdh_1	16.71				IAP-XEN-d7-con	0.618343	1	0.838252
		DED3_ctrl_Gapdh_1	17.63	DED3_ko_Gapdh_1	16.55					1.96117
		DED3_ctrl_Gapdh_1	17.84	DED3_ko_Gapdh_1	16.61					0.420491
		DED3_ctrl_Gapdh_1	18.53	DED3_ko_Gapdh_1	16.63				IAP-XEN-d7-ko	28.8221	35.9031	6.28764
		DED5_ctrl_Gapdh_1	17.63	DED5_ko_Gapdh_1	17.65					40.8325
		DED5_ctrl_Gapdh_1	19.23	DED5_ko_Gapdh_1	17.34					38.0547
		DED5_ctrl_Gapdh_1	17.62	DED5_ko_Gapdh_1	16.82
		DED5_ctrl_Gapdh_1	17.67	DED5_ko_Gapdh_1	17.28
		DED7_ctrl_Gapdh_1	16.63	DED7_ko_Gapdh_1	19.76
		DED7_ctrl_Gapdh_1	16.53	DED7_ko_Gapdh_1	19.44
		DED7_ctrl_Gapdh_1	16.54	DED7_ko_Gapdh_1	19.69
		DED7_ctrl_Gapdh_1	16.89	DED7_ko_Gapdh_1	19.62
		DED3_ctrl_Gapdh_2	18.53	DED3_ko_Gapdh_2	18.31
		DED3_ctrl_Gapdh_2	18.34	DED3_ko_Gapdh_2	18.5
		DED3_ctrl_Gapdh_2	18.63	DED3_ko_Gapdh_2	17.99
		DED5_ctrl_Gapdh_2	18.4	DED5_ko_Gapdh_2	18.43
		DED5_ctrl_Gapdh_2	18.5	DED5_ko_Gapdh_2	16.63
		DED5_ctrl_Gapdh_2	18.73	DED5_ko_Gapdh_2	16.93
		DED7_ctrl_Gapdh_2	18.34	DED7_ko_Gapdh_2	20.38
		DED7_ctrl_Gapdh_2	18.34	DED7_ko_Gapdh_2	20.56
		DED7_ctrl_Gapdh_2	17.9	DED7_ko_Gapdh_2	20.76
		DED3_ctrl_Gapdh_3	18.44	DED3_ko_Gapdh_3	17.64
		DED3_ctrl_Gapdh_3	17.98	DED3_ko_Gapdh_3	17.69
		DED3_ctrl_Gapdh_3	17.82	DED3_ko_Gapdh_3	17.4
		DED5_ctrl_Gapdh_3	18.65	DED5_ko_Gapdh_3	18.52
		DED5_ctrl_Gapdh_3	18.52	DED5_ko_Gapdh_3	18.47
		DED5_ctrl_Gapdh_3	18.46	DED5_ko_Gapdh_3	18.6
		DED7_ko_Gapdh_3	24.87	DED7_ctrl_Gapdh_3	22.55
		DED7_ko_Gapdh_3	24.78	DED7_ctrl_Gapdh_3	22.42
		DED7_ko_Gapdh_3	24.67	DED7_ctrl_Gapdh_3	22.42
		DED9_ctrl_Gapdh_1	15.98	DED9_ko_Gapdh_1	18.56
		DED9_ctrl_Gapdh_1	15.7	DED9_ko_Gapdh_1	18.59
		DED9_ctrl_Gapdh_1	15.89	DED9_ko_Gapdh_1	18.51
		DED9_ctrl_Gapdh_2	15.22	DED9_ko_Gapdh_2	10.04
		DED9_ctrl_Gapdh_2	15.63	DED9_ko_Gapdh_2
		DED9_ctrl_Gapdh_2	15.15	DED9_ko_Gapdh_2	10.04
		DED9_ctrl_Gapdh_3	17.7	DED9_ko_Gapdh_3	17.62
		DED9_ctrl_Gapdh_3	17.72	DED9_ko_Gapdh_3	17.6
		DED9_ctrl_Gapdh_3	17.73	DED9_ko_Gapdh_3	17.57
DE cells	Hprt	DED3_ctrl_Hprt_1	22.83	DED3_ko_Hprt_1	21.54
		DED3_ctrl_Hprt_1	22.35	DED3_ko_Hprt_1	21.58
		DED3_ctrl_Hprt_1	22.4	DED3_ko_Hprt_1	21.3
		DED3_ctrl_Hprt_1	22.43	DED3_ko_Hprt_1	21.7
		DED5_ctrl_Hprt_1	23.52	DED5_ko_Hprt_1	22.4
		DED5_ctrl_Hprt_1	22.23	DED5_ko_Hprt_1	21.82
		DED5_ctrl_Hprt_1	21.89	DED5_ko_Hprt_1	22.33
		DED5_ctrl_Hprt_1	22.33	DED5_ko_Hprt_1	21.94
		DED7_ctrl_Hprt_1	21.76	DED7_ko_Hprt_1	25.55
		DED7_ctrl_Hprt_1	23.28	DED7_ko_Hprt_1	26.29
		DED7_ctrl_Hprt_1	21.86	DED7_ko_Hprt_1	25.65
		DED7_ctrl_Hprt_1	21.79	DED7_ko_Hprt_1	25.45
		DED3_ctrl_Hprt_2	23.71	DED3_ko_Hprt_2	23.43
		DED3_ctrl_Hprt_2	23.64	DED3_ko_Hprt_2	23.43
		DED3_ctrl_Hprt_2	23.56	DED3_ko_Hprt_2	23.4
		DED5_ctrl_Hprt_2	23.39	DED5_ko_Hprt_2	21.95
		DED5_ctrl_Hprt_2	23.3	DED5_ko_Hprt_2	21.5
		DED5_ctrl_Hprt_2	21.9	DED5_ko_Hprt_2	23.33
		DED7_ctrl_Hprt_2	20.69	DED7_ko_Hprt_2	25.64
		DED7_ctrl_Hprt_2	23.59	DED7_ko_Hprt_2	25.96
		DED7_ctrl_Hprt_2	23.68	DED7_ko_Hprt_2	25.77
		DED3_ctrl_Hprt_3	23.36	DED3_ko_Hprt_3	22.69
		DED3_ctrl_Hprt_3	22.96	DED3_ko_Hprt_3	22.71
		DED3_ctrl_Hprt_3	22.98	DED3_ko_Hprt_3	22.36
		DED5_ctrl_Hprt_3	23.52	DED5_ko_Hprt_3	22.67
		DED5_ctrl_Hprt_3	23.71	DED5_ko_Hprt_3	23.51
		DED5_ctrl_Hprt_3	23.72	DED5_ko_Hprt_3	23.33
		DED7_ctrl_Hprt_3	27.81	DED7_ko_Hprt_3	30.56
		DED7_ctrl_Hprt_3	27.73	DED7_ko_Hprt_3	29.83
		DED7_ctrl_Hprt_3	27.47	DED7_ko_Hprt_3	30.44
		DED9_ctrl_Hprt_1	21.65	DED9_ko_Hprt_1	23.95
		DED9_ctrl_Hprt_1	21.92	DED9_ko_Hprt_1	23.76
		DED9_ctrl_Hprt_1	21.46	DED9_ko_Hprt_1	23.76
		DED9_ctrl_Hprt_2	21.27	DED9_ko_Hprt_2	21.71
		DED9_ctrl_Hprt_2	20.95	DED9_ko_Hprt_2	21.47
		DED9_ctrl_Hprt_2	21.71	DED9_ko_Hprt_2	21.42
		DED9_ctrl_Hprt_3	24.48	DED9_ko_Hprt_3	23.5
		DED9_ctrl_Hprt_3	24.56	DED9_ko_Hprt_3	23.79
		DED9_ctrl_Hprt_3	23.63	DED9_ko_Hprt_3	23.74
XEN cells	Setdb1	XEND3_ctrl_Setdb1_1	24.33	XEND3_ko_Setdb1_1	23.72
		XEND3_ctrl_Setdb1_1	23.98	XEND3_ko_Setdb1_1	24.37
		XEND3_ctrl_Setdb1_1	23.66	XEND3_ko_Setdb1_1	24.25
		XEND5_ctrl_Setdb1_1	24.57	XEND5_ko_Setdb1_1	27.98
		XEND5_ctrl_Setdb1_1	25.46	XEND5_ko_Setdb1_1	27.59
		XEND5_ctrl_Setdb1_1	25.2	XEND5_ko_Setdb1_1	27.96
		XEND7_ctrl_Setdb1_1	24.93	XEND7_ko_Setdb1_1	29.31
		XEND7_ctrl_Setdb1_1	24.87	XEND7_ko_Setdb1_1	28.92
		XEND7_ctrl_Setdb1_1	24.98	XEND7_ko_Setdb1_1	29.52
		XEND3_ctrl_Setdb1_2	23.57	XEND3_ko_Setdb1_2	24.76
		XEND3_ctrl_Setdb1_2	23.33	XEND3_ko_Setdb1_2	24.88
		XEND3_ctrl_Setdb1_2	23.57	XEND3_ko_Setdb1_2	24.63
		XEND5_ctrl_Setdb1_2	28.28	XEND5_ko_Setdb1_2	30.16
		XEND5_ctrl_Setdb1_2	28.57	XEND5_ko_Setdb1_2	28.47
		XEND5_ctrl_Setdb1_2	27.67	XEND5_ko_Setdb1_2	30.45
		XEND7_ctrl_Setdb1_2	26.98	XEND7_ko_Setdb1_2	31.45
		XEND7_ctrl_Setdb1_2	27.25	XEND7_ko_Setdb1_2	32.77
		XEND7_ctrl_Setdb1_2	27.43	XEND7_ko_Setdb1_2	31.45
		XEND3_ctrl_Setdb1_3	22.57	XEND3_ko_Setdb1_3	24.57
		XEND3_ctrl_Setdb1_3	22.93	XEND3_ko_Setdb1_3	24.45
		XEND3_ctrl_Setdb1_3	22.81	XEND3_ko_Setdb1_3	23.99
		XEND5_ctrl_Setdb1_3	24.43	XEND5_ko_Setdb1_3	29.65
		XEND5_ctrl_Setdb1_3	24.26	XEND5_ko_Setdb1_3	28.23
		XEND5_ctrl_Setdb1_3	24.31	XEND5_ko_Setdb1_3	28.88
		XEND7_ctrl_Setdb1_3	23.46	XEND7_ko_Setdb1_3	30.26
		XEND7_ctrl_Setdb1_3	23.42	XEND7_ko_Setdb1_3	29.29
		XEND7_ctrl_Setdb1_3	23.62	XEND7_ko_Setdb1_3	29.41
XEN cells	IAP	XEND3_ctrl_IAP_1	21.79	XEND3_ko_IAP_1	19.89
		XEND3_ctrl_IAP_1	20.95	XEND3_ko_IAP_1	19.49
		XEND3_ctrl_IAP_1	21.51	XEND3_ko_IAP_1	19.54
		XEND5_ctrl_IAP_1	18.3	XEND5_ko_IAP_1	17.34
		XEND5_ctrl_IAP_1	18.29	XEND5_ko_IAP_1	17.41
		XEND5_ctrl_IAP_1	17.8	XEND5_ko_IAP_1	16.53
		XEND7_ctrl_IAP_1	18.79	XEND7_ko_IAP_1	14.6
		XEND7_ctrl_IAP_1	18.91	XEND7_ko_IAP_1	14.36
		XEND7_ctrl_IAP_1	18.93	XEND7_ko_IAP_1	14.44
		XEND3_ctrl_IAP_2	19.44	XEND3_ko_IAP_2	19.61
		XEND3_ctrl_IAP_2	19.6	XEND3_ko_IAP_2	19.35
		XEND3_ctrl_IAP_2	19.34	XEND3_ko_IAP_2	19.44
		XEND5_ctrl_IAP_2	20.5	XEND5_ko_IAP_2	17.42
		XEND5_ctrl_IAP_2	20.27	XEND5_ko_IAP_2	17.34
		XEND5_ctrl_IAP_2	19.89	XEND5_ko_IAP_2	16.94
		XEND7_ctrl_IAP_2	22.98	XEND7_ko_IAP_2	15.79
		XEND7_ctrl_IAP_2	23.26	XEND7_ko_IAP_2	15.45
		XEND7_ctrl_IAP_2	22.89	XEND7_ko_IAP_2	14.7
		XEND3_ctrl_IAP_3	21.49	XEND3_ko_IAP_3	20.71
		XEND3_ctrl_IAP_3	21.31	XEND3_ko_IAP_3	20.69
		XEND3_ctrl_IAP_3	21.24	XEND3_ko_IAP_3	20.63
		XEND5_ctrl_IAP_3	20.99	XEND5_ko_IAP_3	14.56
		XEND5_ctrl_IAP_3	20.94	XEND5_ko_IAP_3	14.54
		XEND5_ctrl_IAP_3	20.85	XEND5_ko_IAP_3	14.33
		XEND7_ctrl_IAP_3	17.9	XEND7_ko_IAP_3	12.88
		XEND7_ctrl_IAP_3	17.84	XEND7_ko_IAP_3	12.78
		XEND7_ctrl_IAP_3	17.95	XEND7_ko_IAP_3	12.75
XEN cells	Gapdh	XEND3_ctrl_Gapdh_1	18.96	XEND3_ko_Gapdh_1	16.98
		XEND3_ctrl_Gapdh_1	18.54	XEND3_ko_Gapdh_1	17.28
		XEND3_ctrl_Gapdh_1	17.9	XEND3_ko_Gapdh_1	17.96
		XEND5_ctrl_Gapdh_1	18.52	XEND5_ko_Gapdh_1	17.52
		XEND5_ctrl_Gapdh_1	18.51	XEND5_ko_Gapdh_1	17.82
		XEND5_ctrl_Gapdh_1	18.55	XEND5_ko_Gapdh_1	17.56
		XEND7_ctrl_Gapdh_1	17.98	XEND7_ko_Gapdh_1	18.19
		XEND7_ctrl_Gapdh_1	17.96	XEND7_ko_Gapdh_1	18.22
		XEND7_ctrl_Gapdh_1	18.21	XEND7_ko_Gapdh_1	18.34
		XEND3_ctrl_Gapdh_2	16.9	XEND3_ko_Gapdh_2	17.52
		XEND3_ctrl_Gapdh_2	16.92	XEND3_ko_Gapdh_2	16.37
		XEND3_ctrl_Gapdh_2	16.98	XEND3_ko_Gapdh_2	17.86
		XEND5_ctrl_Gapdh_2	21.37	XEND5_ko_Gapdh_2	17.93
		XEND5_ctrl_Gapdh_2	20.92	XEND5_ko_Gapdh_2	17.94
		XEND5_ctrl_Gapdh_2	20.93	XEND5_ko_Gapdh_2	16.37
		XEND7_ctrl_Gapdh_2	20.69	XEND7_ko_Gapdh_2	19.46
		XEND7_ctrl_Gapdh_2	20.45	XEND7_ko_Gapdh_2	18.87
		XEND7_ctrl_Gapdh_2	20.59	XEND7_ko_Gapdh_2	18.67
		XEND3_ctrl_Gapdh_3	15.99	XEND3_ko_Gapdh_3	16.29
		XEND3_ctrl_Gapdh_3	16.33	XEND3_ko_Gapdh_3	16.5
		XEND3_ctrl_Gapdh_3	15.88	XEND3_ko_Gapdh_3	16.36
		XEND5_ctrl_Gapdh_3	17.46	XEND5_ko_Gapdh_3	15.63
		XEND5_ctrl_Gapdh_3	17.36	XEND5_ko_Gapdh_3	15.6
		XEND5_ctrl_Gapdh_3	17.38	XEND5_ko_Gapdh_3	15.83
		XEND7_ctrl_Gapdh_3	11.22	XEND7_ko_Gapdh_3	16.49
		XEND7_ctrl_Gapdh_3	16.56	XEND7_ko_Gapdh_3	12.63
		XEND7_ctrl_Gapdh_3	16.46	XEND7_ko_Gapdh_3	16.86
XEN cells	Hprt	XEND3_ctrl_Hprt_1	22.8	XEND3_ko_Hprt_1	22.58
		XEND3_ctrl_Hprt_1	22.99	XEND3_ko_Hprt_1	21.52
		XEND3_ctrl_Hprt_1	23.24	XEND3_ko_Hprt_1	21.44
		XEND5_ctrl_Hprt_1	22.78	XEND5_ko_Hprt_1	21.48
		XEND5_ctrl_Hprt_1	22.83	XEND5_ko_Hprt_1	21.44
		XEND5_ctrl_Hprt_1	22.84	XEND5_ko_Hprt_1	21.46
		XEND7_ctrl_Hprt_1	21.85	XEND7_ko_Hprt_1	21.64
		XEND7_ctrl_Hprt_1	21.84	XEND7_ko_Hprt_1	21.74
		XEND7_ctrl_Hprt_1	22.3	XEND7_ko_Hprt_1	21.69
		XEND3_ctrl_Hprt_2	21.65	XEND3_ko_Hprt_2	22.33
		XEND3_ctrl_Hprt_2	22.28	XEND3_ko_Hprt_2	22.35
		XEND3_ctrl_Hprt_2	21.61	XEND3_ko_Hprt_2	22.41
		XEND5_ctrl_Hprt_2	25.49	XEND5_ko_Hprt_2	21.72
		XEND5_ctrl_Hprt_2	25.44	XEND5_ko_Hprt_2	20.85
		XEND5_ctrl_Hprt_2	24.9	XEND5_ko_Hprt_2	21.6
		XEND7_ctrl_Hprt_2	22.79	XEND7_ko_Hprt_2	22.43
		XEND7_ctrl_Hprt_2	24.35	XEND7_ko_Hprt_2	22.57
		XEND7_ctrl_Hprt_2	22.6	XEND7_ko_Hprt_2	22.27
		XEND3_ctrl_Hprt_3	20.53	XEND3_ko_Hprt_3	20.72
		XEND3_ctrl_Hprt_3	20.27	XEND3_ko_Hprt_3	20.7
		XEND3_ctrl_Hprt_3	20.36	XEND3_ko_Hprt_3	20.51
		XEND5_ctrl_Hprt_3	21.89	XEND5_ko_Hprt_3	19.73
		XEND5_ctrl_Hprt_3	21.6	XEND5_ko_Hprt_3	18.75
		XEND5_ctrl_Hprt_3	21.35	XEND5_ko_Hprt_3	19.63
		XEND7_ctrl_Hprt_3	20.33	XEND7_ko_Hprt_3	20.39
		XEND7_ctrl_Hprt_3	20.43	XEND7_ko_Hprt_3	20.5
		XEND7_ctrl_Hprt_3	19.99	XEND7_ko_Hprt_3	20.64

## Sheet: Figure S6
Figure S6B
LINE	Control/Setdb1 ko
GS461	ES-con-1	0.309	0.332	0.502	0.478	0.449	0.628	0.679	0.548	0.463
GS463	ES-con-2	0.29	0.309	0.458	0.452	0.5	0.647	0.703	0.548	0.496
GS460	ES-ko-1	0.346	0.331	0.484	0.468	0.465	0.711	0.688	0.585	0.466
GS462	ES-ko-2	0.265	0.366	0.517	0.481	0.491	0.636	0.635	0.541	0.517
GS465	XEN-con-1	0.491	0.651	0.743	0.714	0.734	0.763	0.782	0.734	0.767
GS466	XEN-con-2	0.468	0.635	0.696	0.686	0.705	0.701	0.739	0.627	0.714
GS464	XEN-ko-1	0.186	0.284	0.431	0.396	0.386	0.555	0.544	0.431	0.447
GS467	XEN-ko-2	0.238	0.383	0.535	0.553	0.573	0.651	0.667	0.541	0.543
GS469	DE-con-1	0.836	0.936	0.986	0.971	0.971	0.986	0.957	0.922	0.958
GS471	DE-con-2	0.845	0.944	0.977	0.953	0.976	0.97	0.935	0.942	0.925
GS468	DE-ko-1	0.82	0.943	0.929	0.966	0.961	0.967	0.956	0.923	0.896
GS470	DE-ko-2	0.827	0.956	0.984	0.972	0.957	0.952	0.926	0.923	0.908
5mc	ES-con	0.2995	0.3205	0.48	0.465	0.4745	0.6375	0.691	0.548	0.4795
	ES-ko	0.3055	0.3485	0.5005	0.4745	0.478	0.6735	0.6615	0.563	0.4915
	XEN-con	0.4795	0.643	0.7195	0.7	0.7195	0.732	0.7605	0.6805	0.7405
	XEN-ko	0.212	0.3335	0.483	0.4745	0.4795	0.603	0.6055	0.486	0.495
	DE-con	0.8405	0.94	0.9815	0.962	0.9735	0.978	0.946	0.932	0.9415
	DE-ko	0.8235	0.9495	0.9565	0.969	0.959	0.9595	0.941	0.923	0.902
STDEV	ES-con	0.013435	0.0162635	0.0311127	0.0183848	0.0360624	0.013435	0.0169706	0	0.0233345
	ES-ko	0.0572756	0.0247487	0.0233345	0.00919239	0.0183848	0.053033	0.0374767	0.0311127	0.0360624
	XEN-con	0.0162635	0.0113137	0.033234	0.019799	0.0205061	0.0438406	0.0304056	0.0756604	0.0374767
	XEN-ko	0.0367696	0.0700036	0.0735391	0.111016	0.132229	0.0678823	0.0869741	0.0777817	0.0678823
	DE-con	0.00636396	0.00565685	0.00636396	0.0127279	0.00353553	0.0113137	0.0155563	0.0141421	0.0233345
	DE-ko	0.00494975	0.00919239	0.0388909	0.00424264	0.00282843	0.0106066	0.0212132	0	0.00848528

## Sheet: Figure S7
Figure S7b		sample	cp	sample	cp
		Control		Setdb1 ko							fc	sd
DE cells	Setdb1	DED8_ctrl Setdb1_1	30.48	DED8_ko Setdb1_1	31.85				Setdb1_DE_d8_con	0.571614	1	0.374023
		DED8_ctrl Setdb1_1	29.8	DED8_ko Setdb1_1	32.87					1.16669
		DED8_ctrl Setdb1_1	29.94	DED8_ko Setdb1_1	32.69					1.2617
		DED10_ctrl Setdb1_1	31.25	DED10_ko Setdb1_1	32.6				Setdb1_DE_d8_ko	0.150726	0.153999	0.0102743
		DED10_ctrl Setdb1_1	30.95	DED10_ko Setdb1_1	32.6					0.165511
		DED10_ctrl Setdb1_1	31.03	DED10_ko Setdb1_1	33.07					0.14576
		DED12_ctrl Setdb1_1	29.56	DED12_ko Setdb1_1	38.39				Setdb1_DE_d10_con	0.518506	1	0.63732
		DED12_ctrl Setdb1_1	30.95	DED12_ko Setdb1_1	40					0.758772
		DED12_ctrl Setdb1_1	29.85	DED12_ko Setdb1_1	34.12					1.72272
		DED14_ctrl Setdb1_1	28.27	DED14_ko Setdb1_1	33.22				Setdb1_DE_d10_ko	0.244008	0.128038	0.102879
		DED14_ctrl Setdb1_1	29.13	DED14_ko Setdb1_1	32.59					0.0477507
		DED14_ctrl Setdb1_1	29.09	DED14_ko Setdb1_1	32.7					0.092355
		DED8_ctrl_Setdb1_2	28.58	DED8_ko_Setdb1_2	30.83				Setdb1_DE_d12_con	1.14749	1	0.159515
		DED8_ctrl_Setdb1_2	28.73	DED8_ko_Setdb1_2	30.96					1.02181
		DED8_ctrl_Setdb1_2	28.34	DED8_ko_Setdb1_2	29.92					0.830704
		DED10_ctrl_Setdb1_2	28.99	DED10_ko_Setdb1_2	33.58				Setdb1_DE_d12_ko	0.0535984	0.0569664	0.0120249
		DED10_ctrl_Setdb1_2	28.84	DED10_ko_Setdb1_2	37.34					0.0703162
		DED10_ctrl_Setdb1_2	28.95	DED10_ko_Setdb1_2	34.38					0.0469847
		DED12_ctrl_Setdb1_2	29.47	DED12_ko_Setdb1_2	32.25				Setdb1_DE_d14_con	1.63069	1	0.622484
		DED12_ctrl_Setdb1_2	29.06	DED12_ko_Setdb1_2	33.67					0.983245
		DED12_ctrl_Setdb1_2	29.34	DED12_ko_Setdb1_2	32.51					0.386063
		DED14_ctrl_Setdb1_2	29.2	DED14_ko_Setdb1_2	32.12				Setdb1_DE_d14_ko	0.0505317	0.0789997	0.0247344
		DED14_ctrl_Setdb1_2	29.21	DED14_ko_Setdb1_2	31.99					0.095226
		DED14_ctrl_Setdb1_2	28.92	DED14_ko_Setdb1_2	32.16					0.0912415
		DED8_ctrl Setdb1_3	26.72	DED8_ko Setdb1_3	29.57				IAP_DE_d8_con	0.938954	1	0.0562526
		DED8_ctrl Setdb1_3	26.35	DED8_ko Setdb1_3	29.75					1.04974
		DED8_ctrl Setdb1_3	28.11	DED8_ko Setdb1_3	37.36					1.0113
		DED10_ctrl Setdb1_3	26.18	DED10_ko Setdb1_3	31.57				IAP_DE_d8_ko	2.06575	1.81019	0.487243
		DED10_ctrl Setdb1_3	25.79	DED10_ko Setdb1_3	31.68					1.24833
		DED10_ctrl Setdb1_3	26.23	DED10_ko Setdb1_3	31.24					2.11648
		DED12_ctrl Setdb1_3	28.14	DED12_ko Setdb1_3	30.9				IAP_DE_d10_con	0.850817	1	0.520692
		DED12_ctrl Setdb1_3	28.03	DED12_ko Setdb1_3	31.64					0.570182
		DED12_ctrl Setdb1_3	27.94	DED12_ko Setdb1_3	31.63					1.579
		DED14_ctrl Setdb1_3	30.62	DED14_ko Setdb1_3	35.18				IAP_DE_d10_ko	1.95884	2.49829	1.03674
		DED14_ctrl Setdb1_3	30.83	DED14_ko Setdb1_3	35.89					3.69353
		DED14_ctrl Setdb1_3	30.94	DED14_ko Setdb1_3	38.13					1.8425
DE cells	IAP	DED8_ctrl IAP_1	26.94	DED8_ko IAP_1	25.55				IAP_DE_d12_con	1.23625	1	0.631772
		DED8_ctrl IAP_1	27.15	DED8_ko IAP_1	25.49					1.4796
		DED8_ctrl IAP_1	26.77	DED8_ko IAP_1	25.68					0.28415
		DED10_ctrl IAP_1	28.86	DED10_ko IAP_1	27.24				IAP_DE_d12_ko	1.3692	1.43264	0.772166
		DED10_ctrl IAP_1	29.46	DED10_ko IAP_1	27.44					0.694157
		DED10_ctrl IAP_1	28.63	DED10_ko IAP_1	27.84					2.23457
		DED12_ctrl IAP_1	26.53	DED12_ko IAP_1	26.47				IAP_DE_d14_con	0.818737	1	0.552229
		DED12_ctrl IAP_1	26.66	DED12_ko IAP_1	26.51					0.561185
		DED12_ctrl IAP_1	26.7	DED12_ko IAP_1	26.13					1.62008
		DED14_ctrl IAP_1	27.12	DED14_ko IAP_1	26.49				IAP_DE_d14_ko	0.776469	2.93098	3.45854
		DED14_ctrl IAP_1	26.8	DED14_ko IAP_1	26.48					1.09619
		DED14_ctrl IAP_1	26.59	DED14_ko IAP_1	26.32					6.92029
		DED8_ctrl_IAP_2	26.19	DED8_ko_IAP_2	25.67
		DED8_ctrl_IAP_2	26.08	DED8_ko_IAP_2	25.68
		DED8_ctrl_IAP_2	26.32	DED8_ko_IAP_2	25.53
		DED10_ctrl_IAP_2	27.75	DED10_ko_IAP_2	26.26
		DED10_ctrl_IAP_2	27.76	DED10_ko_IAP_2	26.68
		DED10_ctrl_IAP_2	27.61	DED10_ko_IAP_2	26.52
		DED12_ctrl_IAP_2	25.66	DED12_ko_IAP_2	25.61
		DED12_ctrl_IAP_2	25.62	DED12_ko_IAP_2	25.34
		DED12_ctrl_IAP_2	25.78	DED12_ko_IAP_2	25.47
		DED14_ctrl_IAP_2	26.36	DED14_ko_IAP_2	25.96
		DED14_ctrl_IAP_2	26.57	DED14_ko_IAP_2	26.05
		DED14_ctrl_IAP_2	26.72	DED14_ko_IAP_2	26.93
		DED8_ctrl IAP_3	22.92	DED8_ko IAP_3	27.12
		DED8_ctrl IAP_3	22.98	DED8_ko IAP_3	22.21
		DED8_ctrl IAP_3	23.58	DED8_ko IAP_3	22.22
		DED10_ctrl IAP_3	22.95	DED10_ko IAP_3	24.11
		DED10_ctrl IAP_3	23.34	DED10_ko IAP_3	24.17
		DED10_ctrl IAP_3	23.26	DED10_ko IAP_3	24.54
		DED12_ctrl IAP_3	25	DED12_ko IAP_3	23.04
		DED12_ctrl IAP_3	25.09	DED12_ko IAP_3	23.12
		DED12_ctrl IAP_3	25.26	DED12_ko IAP_3	23.27
		DED14_ctrl IAP_3	23.94	DED14_ko IAP_3	22.63
		DED14_ctrl IAP_3	23.97	DED14_ko IAP_3	22.38
		DED14_ctrl IAP_3	23.97	DED14_ko IAP_3	22.35
DE cells	Gapdh	DED8_ctrl Gapdh_1	21.6	DED8_ko Gapdh_1	21.52
		DED8_ctrl Gapdh_1	21.59	DED8_ko Gapdh_1	21.58
		DED8_ctrl Gapdh_1	21.8	DED8_ko Gapdh_1	21.56
		DED10_ctrl Gapdh_1	22.61	DED10_ko Gapdh_1	21.83
		DED10_ctrl Gapdh_1	22.2	DED10_ko Gapdh_1	21.91
		DED10_ctrl Gapdh_1	22.14	DED10_ko Gapdh_1	22.06
		DED12_ctrl Gapdh_1	22.5	DED12_ko Gapdh_1	22.72
		DED12_ctrl Gapdh_1	22.79	DED12_ko Gapdh_1	22.92
		DED12_ctrl Gapdh_1	22.64	DED12_ko Gapdh_1	22.97
		DED14_ctrl Gapdh_1	21.79	DED14_ko Gapdh_1	21.66
		DED14_ctrl Gapdh_1	22.07	DED14_ko Gapdh_1	21.7
		DED14_ctrl Gapdh_1	21.83	DED14_ko Gapdh_1	21.95
		DED8_ctrl_Gapdh_2	21.34	DED8_ko_Gapdh_2	21.62
		DED8_ctrl_Gapdh_2	21.56	DED8_ko_Gapdh_2	21.54
		DED8_ctrl_Gapdh_2	21.5	DED8_ko_Gapdh_2	21.47
		DED10_ctrl_Gapdh_2	21.38	DED10_ko_Gapdh_2	21.86
		DED10_ctrl_Gapdh_2	21.21	DED10_ko_Gapdh_2	21.66
		DED10_ctrl_Gapdh_2	21.27	DED10_ko_Gapdh_2	21.65
		DED12_ctrl_Gapdh_2	22.54	DED12_ko_Gapdh_2	21.85
		DED12_ctrl_Gapdh_2	22.35	DED12_ko_Gapdh_2	21.71
		DED12_ctrl_Gapdh_2	22.48	DED12_ko_Gapdh_2	21.88
		DED14_ctrl_Gapdh_2	21.68	DED14_ko_Gapdh_2	21.72
		DED14_ctrl_Gapdh_2	21.73	DED14_ko_Gapdh_2	21.7
		DED14_ctrl_Gapdh_2	21.67	DED14_ko_Gapdh_2	21.74
		DED8_ctrl Gapdh_3	18.99	DED8_ko Gapdh_3	19.54
		DED8_ctrl Gapdh_3	18.99	DED8_ko Gapdh_3	19.45
		DED8_ctrl Gapdh_3	18.96	DED8_ko Gapdh_3	19.56
		DED10_ctrl Gapdh_3	18.64	DED10_ko Gapdh_3	20.7
		DED10_ctrl Gapdh_3	18.59	DED10_ko Gapdh_3	20.79
		DED10_ctrl Gapdh_3	18.72	DED10_ko Gapdh_3	20.92
		DED12_ctrl Gapdh_3	20.93	DED12_ko Gapdh_3	20.01
		DED12_ctrl Gapdh_3	20.89	DED12_ko Gapdh_3	19.75
		DED12_ctrl Gapdh_3	20.7	DED12_ko Gapdh_3	19.71
		DED14_ctrl Gapdh_3	22.26	DED14_ko Gapdh_3	24.19
		DED14_ctrl Gapdh_3	21.92	DED14_ko Gapdh_3	23.9
		DED14_ctrl Gapdh_3	22.59	DED14_ko Gapdh_3	23.71
DE cells	Hprt	DED8_ctrl Hprt_1	29.49	DED8_ko Hprt_1	28.92
		DED8_ctrl Hprt_1	29.47	DED8_ko Hprt_1	28.96
		DED8_ctrl Hprt_1	29.24	DED8_ko Hprt_1	28.65
		DED10_ctrl Hprt_1	29.12	DED10_ko Hprt_1	28.95
		DED10_ctrl Hprt_1	29.62	DED10_ko Hprt_1	29.58
		DED10_ctrl Hprt_1	29.52	DED10_ko Hprt_1	29.46
		DED12_ctrl Hprt_1	30.53	DED12_ko Hprt_1	30.63
		DED12_ctrl Hprt_1	30.17	DED12_ko Hprt_1	30.1
		DED12_ctrl Hprt_1	30.28	DED12_ko Hprt_1	30.73
		DED14_ctrl Hprt_1	29.99	DED14_ko Hprt_1	28.65
		DED14_ctrl Hprt_1	39.5	DED14_ko Hprt_1	28.65
		DED14_ctrl Hprt_1	30.25	DED14_ko Hprt_1	28.81
		DED8_ctrl_Hprt_2	29.12	DED8_ko_Hprt_2	28.86
		DED8_ctrl_Hprt_2	29.62	DED8_ko_Hprt_2	28.71
		DED8_ctrl_Hprt_2	28.86	DED8_ko_Hprt_2	28.81
		DED10_ctrl_Hprt_2	28.07	DED10_ko_Hprt_2	29.1
		DED10_ctrl_Hprt_2	28.27	DED10_ko_Hprt_2	29.17
		DED10_ctrl_Hprt_2	28.21	DED10_ko_Hprt_2	28.96
		DED12_ctrl_Hprt_2	30.27	DED12_ko_Hprt_2	29.12
		DED12_ctrl_Hprt_2	29.96	DED12_ko_Hprt_2	29.33
		DED12_ctrl_Hprt_2	30.1	DED12_ko_Hprt_2	29.37
		DED14_ctrl_Hprt_2	29.46	DED14_ko_Hprt_2	28.78
		DED14_ctrl_Hprt_2	30.21	DED14_ko_Hprt_2	28.72
		DED14_ctrl_Hprt_2	29.79	DED14_ko_Hprt_2	28.82
		DED8_ctrl Hprt_3	26.67	DED8_ko Hprt_3	27.03
		DED8_ctrl Hprt_3	27.04	DED8_ko Hprt_3	26.95
		DED8_ctrl Hprt_3	26.83	DED8_ko Hprt_3	27.03
		DED10_ctrl Hprt_3	26.53	DED10_ko Hprt_3	27.95
		DED10_ctrl Hprt_3	26.53	DED10_ko Hprt_3	28.21
		DED10_ctrl Hprt_3	26.55	DED10_ko Hprt_3	28.12
		DED12_ctrl Hprt_3	27.29	DED12_ko Hprt_3	26.95
		DED12_ctrl Hprt_3	27.61	DED12_ko Hprt_3	26.82
		DED12_ctrl Hprt_3	27.35	DED12_ko Hprt_3	26.93
		DED14_ctrl Hprt_3	28.36	DED14_ko Hprt_3	29.46
		DED14_ctrl Hprt_3	28.18	DED14_ko Hprt_3	29.52
		DED14_ctrl Hprt_3	28.55	DED14_ko Hprt_3	29.29

## Sheet: Figure S8
Figure S8C
IAP-LTR	Control/Suv39 dko
GS1246	ES-con-1	0.854	0.867	0.949	0.97	0.99	0.96	0.95	0.95	0.94	0.949	0.96	0.94	0.97	0.89	0.97	0.96	0.94	0.97
GS1247	ES-con-2	0.98	0.776	0.908	0.97	0.99	0.96	0.98	0.97	0.97	0.98	0.96	1	0.98	0.96	0.99	0.949	0.94	0.98
GS1248	ES-ko-1	0.883	0.783	0.925	0.915	0.922	0.972	0.888	0.916	0.879	0.886	0.935	0.897	0.907	0.869	0.906	0.85	0.888	0.85
GS1249	ES-ko-2	0.81	0.764	0.877	0.857	0.914	0.895	0.887	0.868	0.934	0.868	0.924	0.896	0.83	0.745	0.953	0.906	0.896	0.858
GS1250	DE-con-1	0.967	0.978	0.989	1	0.978	0.978	0.957	0.978	1	1	0.978	0.989	0.967	0.957	0.946	0.957	0.957	0.978
GS1251	DE-con-2	0.929	0.965	0.942	0.966	0.965	0.953	0.954	0.943	0.989	0.965	0.965	0.954	0.966	0.931	0.931	0.988	0.954	0.977
GS1252	DE-ko-1	0.956	0.956	0.966	0.967	0.978	0.978	0.946	0.945	0.946	0.967	0.967	0.957	0.967	0.957	0.978	0.967	0.967	0.967
GS1253	DE-ko-2	0.938	0.938	0.969	0.979	0.946	0.979	0.959	0.948	0.979	0.958	0.938	0.969	0.969	0.907	0.959	0.928	0.938	0.928
5mc	ES-con	0.917	0.8215	0.9285	0.97	0.99	0.96	0.965	0.96	0.955	0.9645	0.96	0.97	0.975	0.925	0.98	0.9545	0.94	0.975
	ES-ko	0.8465	0.7735	0.901	0.886	0.918	0.9335	0.8875	0.892	0.9065	0.877	0.9295	0.8965	0.8685	0.807	0.9295	0.878	0.892	0.854
	DE-con	0.948	0.9715	0.9655	0.983	0.9715	0.9655	0.9555	0.9605	0.9945	0.9825	0.9715	0.9715	0.9665	0.944	0.9385	0.9725	0.9555	0.9775
	DE-ko	0.947	0.947	0.9675	0.973	0.962	0.9785	0.9525	0.9465	0.9625	0.9625	0.9525	0.963	0.968	0.932	0.9685	0.9475	0.9525	0.9475
STDEV	ES-con	0.0890955	0.0643467	0.0289914	0	0	0	0.0212132	0.0141421	0.0212132	0.0219203	0	0.0424264	0.00707107	0.0494975	0.0141421	0.00777817	0	0.00707107
	ES-ko	0.0516188	0.013435	0.0339411	0.0410122	0.00565685	0.0544472	0.000707107	0.0339411	0.0388909	0.0127279	0.00777817	0.000707107	0.0544472	0.0876812	0.033234	0.039598	0.00565685	0.00565685
	DE-con	0.0268701	0.00919239	0.033234	0.0240416	0.00919239	0.0176777	0.00212132	0.0247487	0.00777817	0.0247487	0.00919239	0.0247487	0.000707107	0.0183848	0.0106066	0.0219203	0.00212132	0.000707107
	DE-ko	0.0127279	0.0127279	0.00212132	0.00848528	0.0226274	0.000707107	0.00919239	0.00212132	0.0233345	0.00636396	0.0205061	0.00848528	0.00141421	0.0353553	0.013435	0.0275772	0.0205061	0.0275772
IAP-GAG	Control/Suv39 dko
GS1246	ES-con-1	0.944	0.943	0.976	0.962	0.981	0.943	0.957	0.981	0.967	0.967	0.958	0.897	0.939	0.962	0.871	0.924	0.972	0.843	0.757	0.716	0.953	0.98	0.681	0.977	0.934	0.962	0.882
GS1247	ES-con-2	0.921	0.937	0.979	0.932	0.979	0.895	0.974	0.979	0.968	0.943	0.927	0.921	0.942	0.953	0.884	0.974	0.974	0.821	0.72	0.701	0.969	0.964	0.705	0.958	0.937	0.932	0.868
GS1248	ES-ko-1	0.786	0.74	0.859	0.815	0.885	0.874	0.921	0.911	0.921	0.829	0.792	0.635	0.801	0.911	0.81	0.911	0.901	0.716	0.581	0.647	0.828	0.919	0.597	0.916	0.853	0.791	0.623
GS1249	ES-ko-2	0.736	0.68	0.825	0.769	0.863	0.741	0.858	0.822	0.831	0.811	0.719	0.574	0.718	0.832	0.704	0.848	0.848	0.709	0.58	0.554	0.764	0.885	0.599	0.868	0.838	0.772	0.6
GS1250	DE-con-1	0.967	0.967	0.989	0.973	0.984	0.973	0.967	0.984	0.94	0.994	0.989	0.967	0.967	0.989	0.918	0.956	0.967	0.802	0.713	0.696	0.962	0.967	0.614	0.973	0.935	0.951	0.929
GS1251	DE-con-2	0.967	0.967	0.973	0.978	0.973	0.984	0.956	0.989	0.984	0.957	0.956	0.934	0.945	0.972	0.912	0.934	0.962	0.812	0.628	0.715	0.918	0.984	0.661	0.967	0.967	0.945	0.906
GS1252	DE-ko-1	0.96	0.946	0.965	0.955	0.98	0.961	0.97	0.965	0.98	0.95	0.921	0.911	0.941	0.95	0.877	0.96	0.965	0.798	0.717	0.656	0.915	0.951	0.688	0.95	0.881	0.905	0.847
GS1253	DE-ko-2	1	0.955	1	0.966	0.983	0.96	0.977	0.983	0.989	0.949	0.96	0.881	0.931	0.989	0.909	0.972	0.955	0.807	0.709	0.633	0.966	0.968	0.633	0.943	0.938	0.87	0.885
5mc	ES-con	0.9325	0.94	0.9775	0.947	0.98	0.919	0.9655	0.98	0.9675	0.955	0.9425	0.909	0.9405	0.9575	0.8775	0.949	0.973	0.832	0.7385	0.7085	0.961	0.972	0.693	0.9675	0.9355	0.947	0.875
	ES-ko	0.761	0.71	0.842	0.792	0.874	0.8075	0.8895	0.8665	0.876	0.82	0.7555	0.6045	0.7595	0.8715	0.757	0.8795	0.8745	0.7125	0.5805	0.6005	0.796	0.902	0.598	0.892	0.8455	0.7815	0.6115
	DE-con	0.967	0.967	0.981	0.9755	0.9785	0.9785	0.9615	0.9865	0.962	0.9755	0.9725	0.9505	0.956	0.9805	0.915	0.945	0.9645	0.807	0.6705	0.7055	0.94	0.9755	0.6375	0.97	0.951	0.948	0.9175
	DE-ko	0.98	0.9505	0.9825	0.9605	0.9815	0.9605	0.9735	0.974	0.9845	0.9495	0.9405	0.896	0.936	0.9695	0.893	0.966	0.96	0.8025	0.713	0.6445	0.9405	0.9595	0.6605	0.9465	0.9095	0.8875	0.866
STDEV	ES-con	0.0162635	0.00424264	0.00212132	0.0212132	0.00141421	0.0339411	0.0120208	0.00141421	0.000707107	0.0169706	0.0219203	0.0169706	0.00212132	0.00636396	0.00919239	0.0353553	0.00141421	0.0155563	0.026163	0.0106066	0.0113137	0.0113137	0.0169706	0.013435	0.00212132	0.0212132	0.00989949
	ES-ko	0.0353553	0.0424264	0.0240416	0.0325269	0.0155563	0.0940452	0.0445477	0.0629325	0.0636396	0.0127279	0.0516188	0.0431335	0.0586899	0.0558614	0.0749533	0.0445477	0.0374767	0.00494975	0.000707107	0.0657609	0.0452548	0.0240416	0.00141421	0.0339411	0.0106066	0.013435	0.0162635
	DE-con	0	0	0.0113137	0.00353553	0.00777817	0.00777817	0.00777817	0.00353553	0.0311127	0.026163	0.0233345	0.0233345	0.0155563	0.0120208	0.00424264	0.0155563	0.00353553	0.00707107	0.0601041	0.013435	0.0311127	0.0120208	0.033234	0.00424264	0.0226274	0.00424264	0.0162635
	DE-ko	0.0282843	0.00636396	0.0247487	0.00777817	0.00212132	0.000707107	0.00494975	0.0127279	0.00636396	0.000707107	0.0275772	0.0212132	0.00707107	0.0275772	0.0226274	0.00848528	0.00707107	0.00636396	0.00565685	0.0162635	0.0360624	0.0120208	0.0388909	0.00494975	0.0403051	0.0247487	0.0268701
Figure S8F
LINE	Control/Suv39 dko
GS1246	ES-con-1	0.426	0.432	0.617	0.544	0.515	0.715	0.705	0.627	0.538
GS1247	ES-con-2	0.431	0.464	0.662	0.598	0.596	0.751	0.735	0.659	0.558
GS1248	ES-ko-1	0.304	0.399	0.51	0.446	0.517	0.595	0.635	0.508	0.479
GS1249	ES-ko-2	0.244	0.323	0.431	0.4	0.448	0.536	0.497	0.42	0.373
GS1250	DE-con-1	0.881	0.943	0.946	0.956	0.949	0.935	0.945	0.929	0.946
GS1251	DE-con-2	0.822	0.903	0.924	0.893	0.902	0.919	0.92	0.917	0.897
GS1252	DE-ko-1	0.902	0.966	0.965	0.962	0.971	0.932	0.939	0.932	0.933
GS1253	DE-ko-2	0.838	0.895	0.907	0.887	0.932	0.909	0.903	0.893	0.905
5mc	ES-con	0.4285	0.448	0.6395	0.571	0.5555	0.733	0.72	0.643	0.548
	ES-ko	0.274	0.361	0.4705	0.423	0.4825	0.5655	0.566	0.464	0.426
	DE-con	0.8515	0.923	0.935	0.9245	0.9255	0.927	0.9325	0.923	0.9215
	DE-ko	0.87	0.9305	0.936	0.9245	0.9515	0.9205	0.921	0.9125	0.919
STDEV	ES-con	0.00353553	0.0226274	0.0318198	0.0381838	0.0572756	0.0254558	0.0212132	0.0226274	0.0141421
	ES-ko	0.0424264	0.0537401	0.0558614	0.0325269	0.0487904	0.0417193	0.0975807	0.0622254	0.0749533
	DE-con	0.0417193	0.0282843	0.0155563	0.0445477	0.033234	0.0113137	0.0176777	0.00848528	0.0346482
	DE-ko	0.0452548	0.0502046	0.0410122	0.053033	0.0275772	0.0162635	0.0254558	0.0275772	0.019799

## Sheet: Figure S9
Figure S9F		sample	cp	sample	cp
		Control		Dnmt1 ko					% of input	sd
ES cells	Gapdh	ES_j1_1_Gapdh	29.44	ES_d1_1_Gapdh	26.4		Gapdh-ES-con	0.0940779	0.689666	0.648368
		ES_j1_1_Gapdh	26.5	ES_d1_1_Gapdh	34.32			0.594604
		ES_j1_2_Gapdh	25.65	ES_d1_2_Gapdh	23.96			1.38032
		ES_j1_2_Gapdh	24.97	ES_d1_2_Gapdh	25.61		Gapdh-ES-ko	0.0209051	0.541514	0.491113
		ES_j1_in_Gapdh	24.56	ES_d1_in_Gapdh	24.73			0.99654
		ES_j1_in_Gapdh	24.56	ES_d1_in_Gapdh	24.83			0.607097
		ES_j1_3_Gapdh	24.55	ES_d1_3_Gapdh	26.98		Polrmt-ES-con	5.04551	3.87056	1.94584
		ES_j1_3_Gapdh	27.69	ES_d1_3_Gapdh	27.32			4.94167
		ES_j1_in_Gapdh	26.57	ES_d1_in_Gapdh	26.62			1.6245
		ES_j1_in_Gapdh	26.6	ES_d1_in_Gapdh	26.24		Polrmt-ES-ko	0.477973	0.606854	0.412171
	Polrmt	ES_j1_1_Polrmt	24.47	ES_d1_1_Polrmt	25.38			0.274523
		ES_j1_1_Polrmt	23.99	ES_d1_1_Polrmt	26.76			1.06807
		ES_j1_2_Polrmt	24.55	ES_d1_2_Polrmt	26.86		H19-ES-con	12.2525	9.49555	6.28303
		ES_j1_2_Polrmt	23.97	ES_d1_2_Polrmt	26.88			13.9288
		ES_j1_in_Polrmt	26.58	ES_d1_in_Polrmt	23.68			2.30537
		ES_j1_in_Polrmt	26.55	ES_d1_in_Polrmt	26.33		H19-ES-ko	0.962594	1.80916	1.07668
		ES_j1_3_Polrmt	26.88	ES_d1_3_Polrmt	26.83			1.44393
		ES_j1_3_Polrmt	25.7	ES_d1_3_Polrmt	26.51			3.02095
		ES_j1_in_Polrmt	26.99	ES_d1_in_Polrmt	26.77		IAPLTR-ES-con	4.82323	4.82095	2.34039
		ES_j1_in_Polrmt	26.99	ES_d1_in_Polrmt	26.76			7.1602
	H19	ES_j1_1_H19	21.74	ES_d1_1_H19	24.8			2.47942
		ES_j1_1_H19	21.54	ES_d1_1_H19	24.77		IAPLTR-ES-ko	2.15846	4.36806	2.91672
		ES_j1_2_H19	21.52	ES_d1_2_H19	24.6			7.67411
		ES_j1_2_H19	21.39	ES_d1_2_H19	23.8			3.27161
		ES_j1_in_H19	25.87	ES_d1_in_H19	24.73		IAPglobal-ES-con	8.1681	6.5041	3.54171
		ES_j1_in_H19	24.64	ES_d1_in_H19	24.73			8.90737
		ES_j1_3_H19	25.31	ES_d1_3_H19	26.44			2.43682
		ES_j1_3_H19	25.3	ES_d1_3_H19	22.6		IAPglobal-ES-ko	2.56685	3.89765	1.15251
		ES_j1_in_H19	26.48	ES_d1_in_H19	25.92			4.56305
		ES_j1_in_H19	26.54	ES_d1_in_H19	26.31			4.56305
	IAPLTR	ES_j1_1_IAPLTR	13.51	ES_d1_1_IAPLTR	13.93		IAPGAG-ES-con	0.0189718	2.54022	2.87847
		ES_j1_1_IAPLTR	13.33	ES_d1_1_IAPLTR	14.99			5.67649
		ES_j1_2_IAPLTR	12.84	ES_d1_2_IAPLTR	12.71			1.92519
		ES_j1_2_IAPLTR	12.86	ES_d1_2_IAPLTR	12.55		IAPGAG-ES-ko	2.18859	3.04563	1.35748
		ES_j1_in_IAPLTR	15.69	ES_d1_in_IAPLTR	15.53			4.61075
		ES_j1_in_IAPLTR	15.69	ES_d1_in_IAPLTR	15.61			2.33755
		ES_j1_3_IAPLTR	16.35	ES_d1_3_IAPLTR	15.67		Gapdh-XEN-con	1.64718	1.01559	0.702596
		ES_j1_3_IAPLTR	16.31	ES_d1_3_IAPLTR	15.87			0.258816
		ES_j1_in_IAPLTR	17.67	ES_d1_in_IAPLTR	17.47			1.14076
		ES_j1_in_IAPLTR	17.61	ES_d1_in_IAPLTR	17.49		Gapdh-XEN-ko	3.89062	1.82466	1.78929
	IAPglobal	ES_j1_1_IAPglobal	11.76	ES_d1_1_IAPglobal	11.74			0.771105
		ES_j1_1_IAPglobal	11.51	ES_d1_1_IAPglobal	12.4			0.812252
		ES_j1_2_IAPglobal	11.56	ES_d1_2_IAPglobal	11.57		Polrmt-XEN-con	4.95883	4.28749	0.581757
		ES_j1_2_IAPglobal	11.46	ES_d1_2_IAPglobal	10.91			3.93128
		ES_j1_in_IAPglobal	13.51	ES_d1_in_IAPglobal	13.43			3.97237
		ES_j1_in_IAPglobal	15.82	ES_d1_in_IAPglobal	13.43		Polrmt-XEN-ko	6.6116	3.58275	2.62696
		ES_j1_3_IAPglobal	14.38	ES_d1_3_IAPglobal	13.65			2.21146
		ES_j1_3_IAPglobal	12.43	ES_d1_3_IAPglobal	10.82			1.92519
		ES_j1_in_IAPglobal	14.83	ES_d1_in_IAPglobal	14.45		H19-XEN-con	8.31087	5.78308	2.75405
		ES_j1_in_IAPglobal	14.55	ES_d1_in_IAPglobal	14.4			6.19026
	IAPGAG	ES_j1_1_IAPGAG	27.63	ES_d1_1_IAPGAG	12.68			2.8481
		ES_j1_1_IAPGAG	11.82	ES_d1_1_IAPGAG	12.51		H19-XEN-ko	3.06312	1.98603	1.25129
		ES_j1_2_IAPGAG	11.49	ES_d1_2_IAPGAG	11.46			0.613442
		ES_j1_2_IAPGAG	11.51	ES_d1_2_IAPGAG	11.58			2.28153
		ES_j1_in_IAPGAG	13.78	ES_d1_in_IAPGAG	13.69		IAPLTR-XEN-con	6.54322	6.20933	1.1546
		ES_j1_in_IAPGAG	14.23	ES_d1_in_IAPGAG	13.76			7.1602
		ES_j1_3_IAPGAG	14.4	ES_d1_3_IAPGAG	13.74			4.92458
		ES_j1_3_IAPGAG	14.42	ES_d1_3_IAPGAG	13.94		IAPLTR-XEN-ko	13.3152	8.10725	5.01705
		ES_j1_in_IAPGAG	15.34	ES_d1_in_IAPGAG	15.2			7.70076
		ES_j1_in_IAPGAG	15.37	ES_d1_in_IAPGAG	14.93			3.3058
							IAPglobal-XEN-con	7.64756	5.12499	2.30881
XEN cells	Gapdh	XEN_j1_1_Gapdh	23.85	XEN_d1_1_Gapdh	23.56			4.61075
		XEN_j1_1_Gapdh	23.78	XEN_d1_1_Gapdh	23.56			3.11666
		XEN_j1_2_Gapdh	26.65	XEN_d1_2_Gapdh	25.89		IAPglobal-XEN-ko	6.02099	4.32365	1.63852
		XEN_j1_2_Gapdh	26.32	XEN_d1_2_Gapdh	25.9			4.19887
		XEN_j1_in_Gapdh	24.7	XEN_d1_in_Gapdh	25.69			2.75108
		XEN_j1_in_Gapdh	24.37	XEN_d1_in_Gapdh	25.35		IAPGAG-XEN-con	7.51618	4.862	2.66002
		XEN_j1_3_Gapdh	25.8	XEN_d1_3_Gapdh	25.83			4.87364
		XEN_j1_3_Gapdh	25.82	XEN_d1_3_Gapdh	26.34			2.19619
		XEN_j1_in_Gapdh	26.24	XEN_d1_in_Gapdh	25.81		IAPGAG-XEN-ko	12.9511	7.23773	5.40883
		XEN_j1_in_Gapdh	25.76	XEN_d1_in_Gapdh	25.76			6.56593
	Polrmt	XEN_j1_1_Polrmt	23.54	XEN_d1_1_Polrmt	23.97			2.19619
		XEN_j1_1_Polrmt	23.44	XEN_d1_1_Polrmt	23.76		Gapdh-DE-con	0.333325	0.482727	0.319617
		XEN_j1_2_Polrmt	23.84	XEN_d1_2_Polrmt	25.5			0.849685
		XEN_j1_2_Polrmt	23.81	XEN_d1_2_Polrmt	25.39			0.265172
		XEN_j1_in_Polrmt	25.7	XEN_d1_in_Polrmt	26.41		Gapdh-DE-ko	0.668964	1.37565	0.788929
		XEN_j1_in_Polrmt	25.9	XEN_d1_in_Polrmt	26.77			1.23114
		XEN_j1_3_Polrmt	24.51	XEN_d1_3_Polrmt	25.37			2.22684
		XEN_j1_3_Polrmt	24.5	XEN_d1_3_Polrmt	24.58		Polrmt-DE-con	4.48466	3.62952	1.05877
		XEN_j1_in_Polrmt	26.61	XEN_d1_in_Polrmt	25.92			2.44528
		XEN_j1_in_Polrmt	26.38	XEN_d1_in_Polrmt	25.92			3.95863
	H19	XEN_j1_1_H19	21.36	XEN_d1_1_H19	23.57		Polrmt-DE-ko	1.87254	1.91489	0.132481
		XEN_j1_1_H19	20.79	XEN_d1_1_H19	23.21			1.80876
		XEN_j1_2_H19	21.45	XEN_d1_2_H19	25.84			2.06337
		XEN_j1_2_H19	21.55	XEN_d1_2_H19	25.58		H19-DE-con	5.29636	5.26964	0.499989
		XEN_j1_in_H19	24.33	XEN_d1_in_H19	24.51			5.75573
		XEN_j1_in_H19	23.93	XEN_d1_in_H19	25.5			4.75683
		XEN_j1_3_H19	24.38	XEN_d1_3_H19	25.68		H19-DE-ko	0.760489	0.6084	0.270339
		XEN_j1_3_H19	24.38	XEN_d1_3_H19	23.45			0.768438
		XEN_j1_in_H19	25.95	XEN_d1_in_H19	25.85			0.296273
		XEN_j1_in_H19	25.83	XEN_d1_in_H19	25.66		IAPLTR-DE-con	2.64818	4.85389	1.99821
	IAPLTR	XEN_j1_1_IAPLTR	12.98	XEN_d1_1_IAPLTR	12.24			5.37029
		XEN_j1_1_IAPLTR	12.58	XEN_d1_1_IAPLTR	11.94			6.54322
		XEN_j1_2_IAPLTR	12.75	XEN_d1_2_IAPLTR	12.84		IAPLTR-DE-ko	5.33319	4.56897	0.677548
		XEN_j1_2_IAPLTR	12.55	XEN_d1_2_IAPLTR	12.92			4.04181
		XEN_j1_in_IAPLTR	15.49	XEN_d1_in_IAPLTR	15.74			4.3319
		XEN_j1_in_IAPLTR	15.49	XEN_d1_in_IAPLTR	15.91		IAPglobal-DE-con	2.24233	3.18865	0.820146
		XEN_j1_3_IAPLTR	15.31	XEN_d1_3_IAPLTR	15.38			3.63008
		XEN_j1_3_IAPLTR	14.96	XEN_d1_3_IAPLTR	15.3			3.69353
		XEN_j1_in_IAPLTR	17.4	XEN_d1_in_IAPLTR	17.39		IAPglobal-DE-ko	3.05252	3.0884	0.0621499
		XEN_j1_in_IAPLTR	17.47	XEN_d1_in_IAPLTR	16.74			3.05252
	IAPglobal	XEN_j1_1_IAPglobal	10.66	XEN_d1_1_IAPglobal	10.63			3.16017
		XEN_j1_1_IAPglobal	10.92	XEN_d1_1_IAPglobal	11.83		IAPGAG-DE-con	2.37841	3.23041	0.743157
		XEN_j1_2_IAPglobal	11.48	XEN_d1_2_IAPglobal	11.68			3.74509
		XEN_j1_2_IAPglobal	11.56	XEN_d1_2_IAPglobal	11.82			3.56771
		XEN_j1_in_IAPglobal	13.54	XEN_d1_in_IAPglobal	13.7		IAPGAG-DE-ko	4.65893	3.96153	0.613274
		XEN_j1_in_IAPglobal	13.91	XEN_d1_in_IAPglobal	13.94			3.71922
		XEN_j1_3_IAPglobal	12.73	XEN_d1_3_IAPglobal	12.89			3.50642
		XEN_j1_3_IAPglobal	12.95	XEN_d1_3_IAPglobal	12.94
		XEN_j1_in_IAPglobal	14.46	XEN_d1_in_IAPglobal	14.35
		XEN_j1_in_IAPglobal	14.5	XEN_d1_in_IAPglobal	14.4
	IAPGAG	XEN_j1_1_IAPGAG	10.87	XEN_d1_1_IAPGAG	10.89
		XEN_j1_1_IAPGAG	10.88	XEN_d1_1_IAPGAG	10.7
		XEN_j1_2_IAPGAG	11.52	XEN_d1_2_IAPGAG	11.75
		XEN_j1_2_IAPGAG	11.48	XEN_d1_2_IAPGAG	11.8
		XEN_j1_in_IAPGAG	13.84	XEN_d1_in_IAPGAG	14.49
		XEN_j1_in_IAPGAG	13.73	XEN_d1_in_IAPGAG	14.49
		XEN_j1_3_IAPGAG	13.93	XEN_d1_3_IAPGAG	13.51
		XEN_j1_3_IAPGAG	13.46	XEN_d1_3_IAPGAG	13.66
		XEN_j1_in_IAPGAG	14.8	XEN_d1_in_IAPGAG	14.74
		XEN_j1_in_IAPGAG	14.86	XEN_d1_in_IAPGAG	14.7
DE cells	Gapdh	DE_j1_1_Gapdh	25.55	DE_d1_1_Gapdh	24.83
		DE_j1_1_Gapdh	25.64	DE_d1_1_Gapdh	24.87
		DE_j1_2_Gapdh	23.89	DE_d1_2_Gapdh	23.97
		DE_j1_2_Gapdh	24.6	DE_d1_2_Gapdh	23.97
		DE_j1_in_Gapdh	24.32	DE_d1_in_Gapdh	24.57
		DE_j1_in_Gapdh	23.7	DE_d1_in_Gapdh	23.97
		DE_j1_3_Gapdh	27.48	DE_d1_3_Gapdh	27.32
		DE_j1_3_Gapdh	27.55	DE_d1_3_Gapdh	22.2
		DE_j1_in_Gapdh	24.78	DE_d1_in_Gapdh	25.89
		DE_j1_in_Gapdh	26.42	DE_d1_in_Gapdh	25.94
	Polrmt	DE_j1_1_Polrmt	21.13	DE_d1_1_Polrmt	25.37
		DE_j1_1_Polrmt	24.45	DE_d1_1_Polrmt	25.3
		DE_j1_2_Polrmt	23.47	DE_d1_2_Polrmt	25.39
		DE_j1_2_Polrmt	23.86	DE_d1_2_Polrmt	25.38
		DE_j1_in_Polrmt	25.6	DE_d1_in_Polrmt	25.7
		DE_j1_in_Polrmt	24.31	DE_d1_in_Polrmt	26.78
		DE_j1_3_Polrmt	24.95	DE_d1_3_Polrmt	25.62
		DE_j1_3_Polrmt	24.98	DE_d1_3_Polrmt	25.34
		DE_j1_in_Polrmt	27.22	DE_d1_in_Polrmt	26.55
		DE_j1_in_Polrmt	26.68	DE_d1_in_Polrmt	26.5
	H19	DE_j1_1_H19	21.44	DE_d1_1_H19	24.74
		DE_j1_1_H19	20.95	DE_d1_1_H19	24.27
		DE_j1_2_H19	20.92	DE_d1_2_H19	24.45
		DE_j1_2_H19	21.23	DE_d1_2_H19	24.53
		DE_j1_in_H19	23.64	DE_d1_in_H19	23.84
		DE_j1_in_H19	23.56	DE_d1_in_H19	24.38
		DE_j1_3_H19	23.36	DE_d1_3_H19	27.7
		DE_j1_3_H19	23.4	DE_d1_3_H19	28.33
		DE_j1_in_H19	25.57	DE_d1_in_H19	26.26
		DE_j1_in_H19	25.69	DE_d1_in_H19	26.26
	IAPLTR	DE_j1_1_IAPLTR	12.52	DE_d1_1_IAPLTR	11.84
		DE_j1_1_IAPLTR	12.9	DE_d1_1_IAPLTR	12.56
		DE_j1_2_IAPLTR	11.59	DE_d1_2_IAPLTR	12.56
		DE_j1_2_IAPLTR	11.79	DE_d1_2_IAPLTR	12.64
		DE_j1_in_IAPLTR	13.82	DE_d1_in_IAPLTR	14.68
		DE_j1_in_IAPLTR	14.41	DE_d1_in_IAPLTR	14.55
		DE_j1_3_IAPLTR	14.65	DE_d1_3_IAPLTR	14.59
		DE_j1_3_IAPLTR	14.58	DE_d1_3_IAPLTR	14.88
		DE_j1_in_IAPLTR	17.3	DE_d1_in_IAPLTR	16.83
		DE_j1_in_IAPLTR	17.35	DE_d1_in_IAPLTR	16.87
	IAPglobal	DE_j1_1_IAPglobal	11.54	DE_d1_1_IAPglobal	11.62
		DE_j1_1_IAPglobal	11.38	DE_d1_1_IAPglobal	11.42
		DE_j1_2_IAPglobal	10.8	DE_d1_2_IAPglobal	11.57
		DE_j1_2_IAPglobal	10.73	DE_d1_2_IAPglobal	11.47
		DE_j1_in_IAPglobal	12.63	DE_d1_in_IAPglobal	13.33
		DE_j1_in_IAPglobal	12.62	DE_d1_in_IAPglobal	12.93
		DE_j1_3_IAPglobal	12.95	DE_d1_3_IAPglobal	12.88
		DE_j1_3_IAPglobal	12.79	DE_d1_3_IAPglobal	12.84
		DE_j1_in_IAPglobal	14.7	DE_d1_in_IAPglobal	14.52
		DE_j1_in_IAPglobal	14.81	DE_d1_in_IAPglobal	14.52
	IAPGAG	DE_j1_1_IAPGAG	11.48	DE_d1_1_IAPGAG	11.31
		DE_j1_1_IAPGAG	11.47	DE_d1_1_IAPGAG	11.47
		DE_j1_2_IAPGAG	10.75	DE_d1_2_IAPGAG	11.73
		DE_j1_2_IAPGAG	10.89	DE_d1_2_IAPGAG	11.7
		DE_j1_in_IAPGAG	12.66	DE_d1_in_IAPGAG	13.74
		DE_j1_in_IAPGAG	12.79	DE_d1_in_IAPGAG	13.48
		DE_j1_3_IAPGAG	13.34	DE_d1_3_IAPGAG	12.99
		DE_j1_3_IAPGAG	13.31	DE_d1_3_IAPGAG	13.42
		DE_j1_in_IAPGAG	14.93	DE_d1_in_IAPGAG	14.77
		DE_j1_in_IAPGAG	15.39	DE_d1_in_IAPGAG	15.26

## Sheet: Figure S10
IAP-LTR	Control/Dnmt1 ko
GS1097	ES-con-1	0.931	0.831	0.904	0.945	0.985	0.959	0.973	1	0.986	0.944	0.973	0.973	0.904	0.904	0.918	0.944	0.944	0.959
GS1098	ES-con-2	0.837	0.759	0.874	0.931	0.964	0.966	0.931	0.92	0.954	0.931	0.989	0.966	0.954	0.805	0.92	0.954	0.885	0.919
GS1099	ES-ko-1	0.352	0.349	0.44	0.491	0.74	0.551	0.468	0.541	0.661	0.495	0.661	0.578	0.596	0.358	0.734	0.523	0.459	0.541
GS1100	ES-ko-2	0.325	0.235	0.402	0.488	0.588	0.45	0.366	0.5	0.585	0.451	0.573	0.524	0.427	0.244	0.573	0.525	0.415	0.402
GS1101	XEN-con-1	0.87	0.671	0.924	0.888	0.912	0.987	0.95	0.95	0.912	0.962	0.9	0.888	0.95	0.775	0.962	0.888	0.9	0.911
GS1102	XEN-con-2	0.883	0.684	0.855	0.937	0.883	0.936	0.924	0.897	0.848	0.859	0.937	0.899	0.873	0.747	0.873	0.846	0.848	0.823
GS1103	XEN-ko-1	0.241	0.176	0.306	0.302	0.425	0.321	0.151	0.314	0.395	0.235	0.337	0.326	0.488	0.186	0.372	0.259	0.267	0.314
GS1104	XEN-ko-2	0.274	0.116	0.232	0.292	0.5	0.302	0.229	0.448	0.385	0.26	0.333	0.302	0.432	0.198	0.406	0.281	0.177	0.284
GS1105	DE-con-1	0.988	0.976	0.988	0.976	0.963	0.964	0.964	0.976	0.976	0.939	0.976	0.964	0.964	0.964	0.988	1	0.964	0.988
GS1106	DE-con-2	0.988	0.976	0.965	0.977	0.94	0.965	0.965	0.965	0.988	0.977	0.977	0.965	0.965	0.942	0.965	0.965	0.953	0.965
GS1107	DE-ko-1	0.318	0.287	0.233	0.323	0.698	0.233	0.172	0.287	0.448	0.314	0.379	0.323	0.299	0.103	0.46	0.218	0.138	0.264
GS1108	DE-ko-2	0.351	0.342	0.278	0.316	0.628	0.291	0.278	0.316	0.474	0.278	0.405	0.392	0.304	0.127	0.456	0.278	0.167	0.215
5mc	ES-con	0.884	0.795	0.889	0.938	0.9745	0.9625	0.952	0.96	0.97	0.9375	0.981	0.9695	0.929	0.8545	0.919	0.949	0.9145	0.939
	ES-ko	0.3385	0.292	0.421	0.4895	0.664	0.5005	0.417	0.5205	0.623	0.473	0.617	0.551	0.5115	0.301	0.6535	0.524	0.437	0.4715
	XEN-con	0.8765	0.6775	0.8895	0.9125	0.8975	0.9615	0.937	0.9235	0.88	0.9105	0.9185	0.8935	0.9115	0.761	0.9175	0.867	0.874	0.867
	XEN-ko	0.2575	0.146	0.269	0.297	0.4625	0.3115	0.19	0.381	0.39	0.2475	0.335	0.314	0.46	0.192	0.389	0.27	0.222	0.299
	DE-con	0.988	0.976	0.9765	0.9765	0.9515	0.9645	0.9645	0.9705	0.982	0.958	0.9765	0.9645	0.9645	0.953	0.9765	0.9825	0.9585	0.9765
	DE-ko	0.3345	0.3145	0.2555	0.3195	0.663	0.262	0.225	0.3015	0.461	0.296	0.392	0.3575	0.3015	0.115	0.458	0.248	0.1525	0.2395
STDEV	ES-con	0.066468	0.0509117	0.0212132	0.00989949	0.0148492	0.00494975	0.0296985	0.0565685	0.0226274	0.00919239	0.0113137	0.00494975	0.0353553	0.0700036	0.00141421	0.00707107	0.0417193	0.0282843
	ES-ko	0.0190919	0.0806102	0.0268701	0.00212132	0.10748	0.0714178	0.0721249	0.0289914	0.0537401	0.0311127	0.0622254	0.0381838	0.119501	0.0806102	0.113844	0.00141421	0.0311127	0.0982878
	XEN-con	0.00919239	0.00919239	0.0487904	0.0346482	0.0205061	0.0360624	0.0183848	0.0374767	0.0452548	0.072832	0.026163	0.00777817	0.0544472	0.019799	0.0629325	0.0296985	0.0367696	0.0622254
	XEN-ko	0.0233345	0.0424264	0.0523259	0.00707107	0.053033	0.013435	0.0551543	0.0947523	0.00707107	0.0176777	0.00282843	0.0169706	0.039598	0.00848528	0.0240416	0.0155563	0.0636396	0.0212132
	DE-con	0	0	0.0162635	0.000707107	0.0162635	0.000707107	0.000707107	0.00777817	0.00848528	0.0268701	0.000707107	0.000707107	0.000707107	0.0155563	0.0162635	0.0247487	0.00777817	0.0162635
	DE-ko	0.0233345	0.0388909	0.0318198	0.00494975	0.0494975	0.0410122	0.0749533	0.0205061	0.0183848	0.0254558	0.0183848	0.0487904	0.00353553	0.0169706	0.00282843	0.0424264	0.0205061	0.0346482
IAP-GAG	Control/Dnmt1 ko
GS1073	ES-con-1	0.931	0.894	0.973	0.925	0.952	0.882	0.963	0.936	0.931	0.936	0.888	0.849	0.904	0.951	0.878	0.919	0.968	0.747	0.7	0.617	0.904	0.95	0.67	0.925	0.92	0.856	0.773
GS1074	ES-con-2	0.876	0.876	0.948	0.922	0.959	0.861	0.938	0.938	0.923	0.891	0.876	0.818	0.891	0.927	0.814	0.911	0.922	0.781	0.691	0.558	0.918	0.938	0.68	0.927	0.902	0.829	0.729
GS1077	ES-ko-1	0.488	0.383	0.523	0.532	0.597	0.473	0.542	0.552	0.445	0.464	0.367	0.205	0.41	0.685	0.43	0.553	0.617	0.52	0.239	0.376	0.333	0.528	0.4	0.523	0.58	0.264	0.214
GS1078	ES-ko-2	0.51	0.485	0.573	0.52	0.593	0.508	0.5	0.523	0.429	0.426	0.291	0.221	0.402	0.65	0.392	0.482	0.569	0.467	0.255	0.303	0.315	0.465	0.382	0.465	0.52	0.305	0.19
GS1081	XEN-con-1	0.812	0.853	0.89	0.894	0.905	0.812	0.901	0.884	0.927	0.866	0.843	0.784	0.863	0.919	0.702	0.905	0.9	0.72	0.615	0.494	0.845	0.919	0.632	0.899	0.832	0.785	0.683
GS1082	XEN-con-2	0.774	0.824	0.87	0.834	0.862	0.784	0.84	0.851	0.867	0.782	0.718	0.667	0.785	0.815	0.688	0.826	0.862	0.768	0.623	0.554	0.833	0.915	0.684	0.881	0.839	0.733	0.701
GS452	XEN-ko-1	0.304	0.285	0.252	0.302	0.285	0.324	0.282	0.3	0.256	0.299	0.137	0.092	0.295	0.373	0.147	0.215	0.205	0.257	0.122	0.091	0.179	0.336	0.257	0.193	0.312	0.155	0.13
GS455	XEN-ko-2	0.302	0.283	0.302	0.352	0.322	0.324	0.33	0.327	0.302	0.285	0.177	0.091	0.267	0.4	0.226	0.295	0.325	0.361	0.171	0.122	0.214	0.302	0.225	0.209	0.415	0.142	0.119
GS1089	DE-con-1	1	0.989	1	0.983	0.983	0.971	0.989	0.977	0.977	0.974	0.988	0.96	0.965	0.977	0.908	0.971	0.983	0.808	0.756	0.644	0.96	0.977	0.694	0.96	0.96	0.879	0.919
GS1090	DE-con-2	0.976	0.958	0.994	0.957	0.994	0.988	0.982	0.982	0.994	0.972	0.976	0.976	0.975	0.975	0.927	0.97	0.994	0.753	0.778	0.64	0.957	0.96	0.709	0.958	0.951	0.939	0.933
GS1093	DE-ko-1	0.418	0.25	0.151	0.23	0.245	0.254	0.249	0.191	0.148	0.402	0.154	0.086	0.209	0.582	0.305	0.367	0.229	0.25	0.136	0.094	0.275	0.243	0.171	0.128	0.396	0.116	0.133
GS1094	DE-ko-2	0.406	0.316	0.23	0.254	0.307	0.287	0.294	0.185	0.226	0.401	0.142	0.096	0.297	0.526	0.259	0.323	0.31	0.286	0.112	0.106	0.222	0.245	0.165	0.179	0.42	0.142	0.158
5mc	ES-con	0.9035	0.885	0.9605	0.9235	0.9555	0.8715	0.9505	0.937	0.927	0.9135	0.882	0.8335	0.8975	0.939	0.846	0.915	0.945	0.764	0.6955	0.5875	0.911	0.944	0.675	0.926	0.911	0.8425	0.751
	ES-ko	0.499	0.434	0.548	0.526	0.595	0.4905	0.521	0.5375	0.437	0.445	0.329	0.213	0.406	0.6675	0.411	0.5175	0.593	0.4935	0.247	0.3395	0.324	0.4965	0.391	0.494	0.55	0.2845	0.202
	XEN-con	0.793	0.8385	0.88	0.864	0.8835	0.798	0.8705	0.8675	0.897	0.824	0.7805	0.7255	0.824	0.867	0.695	0.8655	0.881	0.744	0.619	0.524	0.839	0.917	0.658	0.89	0.8355	0.759	0.692
	XEN-ko	0.303	0.284	0.277	0.327	0.3035	0.324	0.306	0.3135	0.279	0.292	0.157	0.0915	0.281	0.3865	0.1865	0.255	0.265	0.309	0.1465	0.1065	0.1965	0.319	0.241	0.201	0.3635	0.1485	0.1245
	DE-con	0.988	0.9735	0.997	0.97	0.9885	0.9795	0.9855	0.9795	0.9855	0.973	0.982	0.968	0.97	0.976	0.9175	0.9705	0.9885	0.7805	0.767	0.642	0.9585	0.9685	0.7015	0.959	0.9555	0.909	0.926
	DE-ko	0.412	0.283	0.1905	0.242	0.276	0.2705	0.2715	0.188	0.187	0.4015	0.148	0.091	0.253	0.554	0.282	0.345	0.2695	0.268	0.124	0.1	0.2485	0.244	0.168	0.1535	0.408	0.129	0.1455
STDEV	ES-con	0.0388909	0.0127279	0.0176777	0.00212132	0.00494975	0.0148492	0.0176777	0.00141421	0.00565685	0.0318198	0.00848528	0.0219203	0.00919239	0.0169706	0.0452548	0.00565685	0.0325269	0.0240416	0.00636396	0.0417193	0.00989949	0.00848528	0.00707107	0.00141421	0.0127279	0.0190919	0.0311127
	ES-ko	0.0155563	0.0721249	0.0353553	0.00848528	0.00282843	0.0247487	0.0296985	0.0205061	0.0113137	0.0268701	0.0537401	0.0113137	0.00565685	0.0247487	0.0268701	0.0502046	0.0339411	0.0374767	0.0113137	0.0516188	0.0127279	0.0445477	0.0127279	0.0410122	0.0424264	0.0289914	0.0169706
	XEN-con	0.0268701	0.0205061	0.0141421	0.0424264	0.0304056	0.019799	0.0431335	0.0233345	0.0424264	0.059397	0.0883883	0.0827315	0.0551543	0.0735391	0.00989949	0.0558614	0.0268701	0.0339411	0.00565685	0.0424264	0.00848528	0.00282843	0.0367696	0.0127279	0.00494975	0.0367696	0.0127279
	XEN-ko	0.00141421	0.00141421	0.0353553	0.0353553	0.026163	0	0.0339411	0.0190919	0.0325269	0.00989949	0.0282843	0.000707107	0.019799	0.0190919	0.0558614	0.0565685	0.0848528	0.0735391	0.0346482	0.0219203	0.0247487	0.0240416	0.0226274	0.0113137	0.072832	0.00919239	0.00777817
	DE-con	0.0169706	0.0219203	0.00424264	0.0183848	0.00777817	0.0120208	0.00494975	0.00353553	0.0120208	0.00141421	0.00848528	0.0113137	0.00707107	0.00141421	0.013435	0.000707107	0.00777817	0.0388909	0.0155563	0.00282843	0.00212132	0.0120208	0.0106066	0.00141421	0.00636396	0.0424264	0.00989949
	DE-ko	0.00848528	0.046669	0.0558614	0.0169706	0.0438406	0.0233345	0.0318198	0.00424264	0.0551543	0.000707107	0.00848528	0.00707107	0.0622254	0.039598	0.0325269	0.0311127	0.0572756	0.0254558	0.0169706	0.00848528	0.0374767	0.00141421	0.00424264	0.0360624	0.0169706	0.0183848	0.0176777
LINE	Control/Dnmt1 ko
GS1098	ES-con-1	0.341	0.494	0.544	0.571	0.483	0.705	0.659	0.511	0.544
GS1099	ES-con-2	0.288	0.363	0.491	0.517	0.491	0.611	0.624	0.6	0.544
GS1100	ES-ko-1	0.108	0.17	0.29	0.194	0.285	0.273	0.25	0.26	0.211
GS1101	ES-ko-2	0.139	0.138	0.241	0.214	0.296	0.215	0.262	0.262	0.176
GS1102	XEN-con-1	0.398	0.515	0.63	0.703	0.633	0.64	0.616	0.594	0.634
GS1103	XEN-con-2	0.26	0.323	0.406	0.419	0.43	0.51	0.419	0.458	0.337
GS1104	XEN-ko-1	0.078	0.171	0.227	0.148	0.235	0.235	0.23	0.207	0.145
GS1105	XEN-ko-2	0.039	0.072	0.09	0.052	0.182	0.205	0.108	0.165	0.133
GS1106	DE-con-1	0.851	0.918	0.984	0.979	0.969	0.96	0.984	0.961	0.93
GS1107	DE-con-2	0.888	0.949	0.951	0.958	0.958	0.978	0.957	0.943	0.957
GS1108	DE-ko-1	0.122	0.259	0.54	0.178	0.593	0.393	0.292	0.409	0.427
GS1109	DE-ko-2	0.116	0.218	0.455	0.25	0.504	0.341	0.328	0.298	0.333
5mc	ES-con	0.3145	0.4285	0.5175	0.544	0.487	0.658	0.6415	0.5555	0.544
	ES-ko	0.1235	0.154	0.2655	0.204	0.2905	0.244	0.256	0.261	0.1935
	XEN-con	0.329	0.419	0.518	0.561	0.5315	0.575	0.5175	0.526	0.4855
	XEN-ko	0.0585	0.1215	0.1585	0.1	0.2085	0.22	0.169	0.186	0.139
	DE-con	0.8695	0.9335	0.9675	0.9685	0.9635	0.969	0.9705	0.952	0.9435
	DE-ko	0.119	0.2385	0.4975	0.214	0.5485	0.367	0.31	0.3535	0.38
STDEV	ES-con	0.0374767	0.092631	0.0374767	0.0381838	0.00565685	0.066468	0.0247487	0.0629325	0
	ES-ko	0.0219203	0.0226274	0.0346482	0.0141421	0.00777817	0.0410122	0.00848528	0.00141421	0.0247487
	XEN-con	0.0975807	0.135765	0.158392	0.200818	0.143543	0.0919239	0.1393	0.0961665	0.210011
	XEN-ko	0.0275772	0.0700036	0.0968736	0.0678823	0.0374767	0.0212132	0.086267	0.0296985	0.00848528
	DE-con	0.026163	0.0219203	0.0233345	0.0148492	0.00777817	0.0127279	0.0190919	0.0127279	0.0190919
	DE-ko	0.00424264	0.0289914	0.0601041	0.0509117	0.0629325	0.0367696	0.0254558	0.0784889	0.066468
